# Supplementary material for: Graph construction method impacts variation representation and analyses in a bovine super-pangenome
Source: Genome Biol. 2023 May 22;24:124. doi: 10.1186/s13059-023-02969-y (PMC10204317; doi:10.1186/s13059-023-02969-y)
Supplement: Supplementary file 4 — Additional file 4: Table S3. Sequence content of input assemblies. CSV containing the number of centromeric sequence bases trimmed from the start of the chromosomes, bulk sequence bases, and telomeric sequence trimmed from the end for each chromosome and each assembly. [file 13059_2023_2969_MOESM4_ESM.csv]

Assembly	Chromosome	Centromeric	Bulk	Telomeric
Angus	1	0	157005130	0
Angus	2	0	134168180	0
Angus	3	312169	120730260	0
Angus	4	0	119712008	0
Angus	5	222148	119201604	12919
Angus	6	0	117143211	0
Angus	7	0	110277842	0
Angus	8	0	112656793	0
Angus	9	0	108212078	0
Angus	10	184090	102573361	6154
Angus	11	0	106503167	0
Angus	12	97580	91037055	0
Angus	13	0	83353194	0
Angus	14	0	82504074	0
Angus	15	188883	83812990	10321
Angus	16	0	80314373	0
Angus	17	0	72578448	0
Angus	18	0	64297240	0
Angus	19	0	63281982	0
Angus	20	0	71023548	0
Angus	21	0	69534309	0
Angus	22	0	60873766	0
Angus	23	0	51373251	0
Angus	24	0	60526497	0
Angus	25	0	42121253	0
Angus	26	0	50770933	0
Angus	27	451640	43669597	0
Angus	28	45160	36232255	0
Angus	29	0	51138356	0
Bison	1	1385285	156514730	0
Bison	2	220118	135882949	0
Bison	3	0	121503520	0
Bison	4	167198	119382464	0
Bison	5	0	117923167	0
Bison	6	0	118452220	0
Bison	7	0	109752823	0
Bison	8	226853	113143905	0
Bison	9	0	103951400	23858
Bison	10	279816	102523824	0
Bison	11	46604	107011268	0
Bison	12	651605	87101626	0
Bison	13	104791	83653652	0
Bison	14	0	82116201	0
Bison	15	141603	83798315	0
Bison	16	351689	79737174	16284
Bison	17	688168	73210679	0
Bison	18	441752	65662404	0
Bison	19	484138	64217825	0
Bison	20	0	71744706	23601
Bison	21	0	69100423	0
Bison	22	0	60835848	0
Bison	23	449228	53060167	16270
Bison	24	479514	62139397	21798
Bison	25	0	42414793	0
Bison	26	808732	51401447	0
Bison	27	538108	44632505	17467
Bison	28	331964	46104847	0
Bison	29	2784039	51246763	16565
Brahman	1	0	156943402	0
Brahman	2	0	135844730	0
Brahman	3	0	120786944	0
Brahman	4	0	119487018	0
Brahman	5	0	120179967	0
Brahman	6	0	117220382	0
Brahman	7	0	110433715	0
Brahman	8	0	113109273	0
Brahman	9	0	104466505	0
Brahman	10	0	103154756	1658
Brahman	11	0	106190330	0
Brahman	12	93665	86650358	0
Brahman	13	0	83353336	0
Brahman	14	0	82459375	7509
Brahman	15	0	84270216	0
Brahman	16	494205	79740877	0
Brahman	17	0	72619034	0
Brahman	18	0	62583386	0
Brahman	19	193126	64273897	0
Brahman	20	0	71578766	2800
Brahman	21	0	69837835	0
Brahman	22	0	59995069	0
Brahman	23	52675	53458297	0
Brahman	24	0	62414536	0
Brahman	25	0	42605156	0
Brahman	26	0	51310237	0
Brahman	27	504638	44604076	0
Brahman	28	0	45896846	0
Brahman	29	0	51254505	0
BS1a	1	7696503	157382767	3650
BS1a	2	3861039	137484556	0
BS1a	3	2410005	122259898	0
BS1a	4	3754750	119973693	0
BS1a	5	846813	120835244	14328
BS1a	6	11628773	120653929	2197
BS1a	7	0	110778264	15379
BS1a	8	0	113861994	0
BS1a	9	61436	105241947	0
BS1a	10	788875	103200251	12019
BS1a	11	940334	108001126	0
BS1a	12	2168590	93157397	7855
BS1a	13	6823310	83952082	21140
BS1a	14	0	83168217	3774
BS1a	15	141295	84865241	8288
BS1a	16	4470696	80691135	0
BS1a	17	3681815	73252926	2201
BS1a	18	2151758	66964521	0
BS1a	19	56970	63374292	0
BS1a	20	0	73782644	10973
BS1a	21	737219	71389013	3334
BS1a	22	0	60767865	0
BS1a	23	0	53993418	0
BS1a	24	0	62733250	0
BS1a	25	0	43857608	0
BS1a	26	370490	51952298	0
BS1a	27	681269	46859037	5096
BS1a	28	5133337	45737380	8238
BS1a	29	1157741	50235375	0
BS1b	1	10575541	153491720	20309
BS1b	2	1376399	136697626	0
BS1b	3	363905	121654696	0
BS1b	4	3282472	120180475	0
BS1b	5	1050800	120938519	14328
BS1b	6	12247703	122588751	20944
BS1b	7	0	110701554	12225
BS1b	8	449312	113702779	0
BS1b	9	28647	104536912	0
BS1b	10	3379541	103480374	1820
BS1b	11	0	107549898	0
BS1b	12	2041923	93018197	7855
BS1b	13	420299	83788332	21140
BS1b	14	0	85898072	7624
BS1b	15	132283	83946753	8288
BS1b	16	880469	82947707	0
BS1b	17	0	73202081	2435
BS1b	18	1083875	64834321	0
BS1b	19	0	63458950	0
BS1b	20	0	71901616	10973
BS1b	21	1638040	70742473	3895
BS1b	22	0	61352713	0
BS1b	23	2155558	53847996	0
BS1b	24	919493	62454119	0
BS1b	25	0	42661189	0
BS1b	26	370490	51818654	0
BS1b	27	3392371	45943466	3516
BS1b	28	4983728	45468819	0
BS1b	29	0	51620296	0
BS2a	1	7882936	159021076	6773
BS2a	2	2751688	136003506	0
BS2a	3	1609579	121532364	0
BS2a	4	5119741	120185726	0
BS2a	5	3149308	119964628	5695
BS2a	6	0	115313202	8962
BS2a	7	0	111536262	0
BS2a	8	1009664	111083824	1744
BS2a	9	21634	104888229	0
BS2a	10	791734	102827984	7362
BS2a	11	0	107225131	0
BS2a	12	2107690	91784933	3641
BS2a	13	818716	84269809	19719
BS2a	14	0	84047357	2985
BS2a	15	315518	85485546	0
BS2a	16	1553679	82193192	0
BS2a	17	0	72841402	0
BS2a	18	1145004	62514595	21072
BS2a	19	149032	62245576	0
BS2a	20	0	71800848	0
BS2a	21	2787185	73287760	10656
BS2a	22	0	61620132	20203
BS2a	23	0	53667345	0
BS2a	24	225194	62631742	15860
BS2a	25	0	40879033	0
BS2a	26	378529	49044254	0
BS2a	27	754609	45808831	15900
BS2a	28	306824	45355003	3489
BS2a	29	919834	51233444	1209
BS2b	1	846970	153293137	10647
BS2b	2	2338984	137846026	0
BS2b	3	0	121184466	0
BS2b	4	6133828	120264573	0
BS2b	5	101432	118700848	1748
BS2b	6	431526	119679082	6462
BS2b	7	0	108858239	0
BS2b	8	450344	113099303	13738
BS2b	9	15759	104462331	0
BS2b	10	732913	101672226	7362
BS2b	11	0	107780319	0
BS2b	12	1193098	90648797	10581
BS2b	13	976673	83927563	10192
BS2b	14	0	85613784	4997
BS2b	15	93214	82770884	0
BS2b	16	3085880	81869287	0
BS2b	17	794234	73291529	0
BS2b	18	0	66894879	21072
BS2b	19	471857	63594769	0
BS2b	20	0	71992241	0
BS2b	21	3006075	66775954	0
BS2b	22	0	61953014	0
BS2b	23	710098	53832753	0
BS2b	24	0	62173893	15860
BS2b	25	379150	45280459	0
BS2b	26	1417534	52284698	0
BS2b	27	683082	44062392	15900
BS2b	28	526107	45962345	0
BS2b	29	595495	49845505	0
BSW	1	958827	156853260	7014
BSW	2	2999246	136206147	161255
BSW	3	13369761	121359603	0
BSW	4	5790674	119971310	0
BSW	5	5346985	119918092	13464
BSW	6	9979151	118875086	11694
BSW	7	5514200	111096715	3373
BSW	8	5872277	113999082	9090
BSW	9	4056700	104152862	0
BSW	10	5051050	102786905	7396
BSW	11	4662312	106711076	0
BSW	12	1867380	90508844	16453
BSW	13	2752955	83913576	1970
BSW	14	0	83756767	1627
BSW	15	2474467	84499991	0
BSW	16	4569713	82253338	6074
BSW	17	7920905	73131596	3834
BSW	18	2517285	66787209	2518
BSW	19	143760	63359733	0
BSW	20	0	71827663	4330
BSW	21	6705928	72734988	13082
BSW	22	12739104	61171545	0
BSW	23	265934	53704294	2162
BSW	24	235057	62432993	0
BSW	25	282598	43786675	0
BSW	26	1346329	51400765	0
BSW	27	1478309	45334840	0
BSW	28	7657162	46141778	2547
BSW	29	760830	50990069	2250
Gaur	1	1004692	156857199	7922
Gaur	2	2099791	136218399	0
Gaur	3	1159883	121692769	0
Gaur	4	187141	120587928	0
Gaur	5	3346139	119940724	3825
Gaur	6	1433984	120402056	3628
Gaur	7	0	109550684	2118
Gaur	8	647970	112980525	13919
Gaur	9	448935	104050242	4443
Gaur	10	1570597	103010647	6571
Gaur	11	0	106981435	0
Gaur	12	433978	88860664	3043
Gaur	13	1484710	83443578	2620
Gaur	14	185725	82284028	0
Gaur	15	142518	84491853	1074351
Gaur	16	671285	82074470	4872
Gaur	17	293573	72654743	10532
Gaur	18	0	65805695	2252
Gaur	19	219892	64590426	0
Gaur	20	0	71816514	2656
Gaur	21	188513	71646658	12881
Gaur	22	4897867	60938844	0
Gaur	23	1371717	53360176	2873
Gaur	24	328160	62550145	4841
Gaur	25	0	42917112	0
Gaur	26	0	52042659	0
Gaur	27	687604	45977589	9969
Gaur	28	235884	46064634	0
Gaur	29	950914	51255023	2400
Highland	1	449014	156561015	34898
Highland	2	76756	136060474	0
Highland	3	0	120399822	0
Highland	4	162639	119573780	0
Highland	5	0	119662187	18592
Highland	6	0	117960889	0
Highland	7	129221	110540370	25978
Highland	8	0	112901583	2331
Highland	9	85408	104280797	25987
Highland	10	208929	101217863	20904
Highland	11	0	106477424	0
Highland	12	74760	86211963	0
Highland	13	0	83348367	15898
Highland	14	0	82175092	3832
Highland	15	178152	87813280	16994
Highland	16	473519	80659705	15247
Highland	17	0	72848796	0
Highland	18	0	65258648	1692
Highland	19	0	63238492	0
Highland	20	0	71661383	20534
Highland	21	0	69724931	0
Highland	22	0	60854457	0
Highland	23	98319	53229862	0
Highland	24	0	62234111	0
Highland	25	0	42338125	0
Highland	26	158915	51401596	0
Highland	27	519595	44837486	14961
Highland	28	129304	45842828	0
Highland	29	578782	50595547	0
Nellore	1	4052886	156592592	11195
Nellore	2	4252780	136051819	0
Nellore	3	1288417	121264218	0
Nellore	4	14914717	121317483	0
Nellore	5	3995659	121201894	2666
Nellore	6	116342	118692849	0
Nellore	7	0	110799705	13607
Nellore	8	3233987	113290238	1963
Nellore	9	79786	104641296	12471
Nellore	10	618699	102734525	6955
Nellore	11	2438637	107251157	0
Nellore	12	4425486	91942856	20031
Nellore	13	5460626	83508402	18890
Nellore	14	0	82972497	11096
Nellore	15	10309058	84322209	11262
Nellore	16	7442161	81997646	0
Nellore	17	4895848	73008519	3911
Nellore	18	4184971	66417617	92838
Nellore	19	213875	64274883	0
Nellore	20	0	73507741	0
Nellore	21	9192252	71310439	0
Nellore	22	1638987	61556212	0
Nellore	23	6246433	53677986	1783
Nellore	24	610227	62421325	0
Nellore	25	0	43529871	0
Nellore	26	3233493	51341643	0
Nellore	27	1370431	45794535	16403
Nellore	28	4635941	45911872	0
Nellore	29	929283	51238868	3285
OBda	1	557432	157330944	1170
OBda	2	222655	136081290	0
OBda	3	914650	121674388	0
OBda	4	1452416	112310102	0
OBda	5	915429	116537787	12502
OBda	6	0	113969560	0
OBda	7	4752752	111100332	12216
OBda	8	181155	98530602	16349
OBda	9	190876	101401308	0
OBda	10	1456209	102341743	16441
OBda	11	2998538	105703012	0
OBda	12	0	91128131	0
OBda	13	306656	82647361	1975
OBda	14	0	83500787	12980
OBda	15	2130023	84054158	13196
OBda	16	6221783	76996911	0
OBda	17	4825088	73035623	0
OBda	18	2413239	65947383	10430
OBda	19	86770	63422163	0
OBda	20	0	72095830	2232
OBda	21	1132611	70293472	0
OBda	22	0	60829482	0
OBda	23	220751	53898122	0
OBda	24	337454	62397034	0
OBda	25	0	42684497	0
OBda	26	2663957	52053261	0
OBda	27	696033	45406738	13062
OBda	28	4941813	41140900	0
OBda	29	629613	51675894	0
OBdb	1	2335916	153415847	4464
OBdb	2	1285879	137778511	0
OBdb	3	5644202	113996607	0
OBdb	4	2462432	119965513	0
OBdb	5	5174564	118688062	0
OBdb	6	491440	119041099	14026
OBdb	7	0	111325065	0
OBdb	8	1209182	104644525	0
OBdb	9	0	104749198	9046
OBdb	10	503984	102325630	12168
OBdb	11	1116445	103772634	0
OBdb	12	5714577	85379483	2640
OBdb	13	3370443	83816136	0
OBdb	14	0	83984811	3154
OBdb	15	1364994	84266117	1047377
OBdb	16	3911567	82340228	0
OBdb	17	1523847	68297358	2986
OBdb	18	972628	65532681	0
OBdb	19	59941	63402465	0
OBdb	20	0	71898810	0
OBdb	21	0	72050704	0
OBdb	22	0	61020565	0
OBdb	23	0	53684731	0
OBdb	24	216777	58367520	936
OBdb	25	253979	36438277	0
OBdb	26	202857	49810792	0
OBdb	27	2290456	46538424	8574
OBdb	28	1120579	45750596	6676
OBdb	29	597103	51223910	19305
OBsa	1	2586009	159301908	929959
OBsa	2	207749	138053109	0
OBsa	3	0	121586651	0
OBsa	4	392902	120586211	0
OBsa	5	295189	121837260	0
OBsa	6	162824	121553872	6825
OBsa	7	0	111607474	0
OBsa	8	285446	113794891	3636
OBsa	9	206855	105622375	3944
OBsa	10	287193	105460149	2293
OBsa	11	0	107567868	0
OBsa	12	498088	88033745	1684
OBsa	13	666862	85073353	0
OBsa	14	0	84203227	15520
OBsa	15	88899	84499004	1021615
OBsa	16	787127	82606971	0
OBsa	17	468625	73658173	2816
OBsa	18	505619	66655001	13766
OBsa	19	33482	63893459	0
OBsa	20	0	72881971	11189
OBsa	21	0	71941815	0
OBsa	22	1129684	61531818	0
OBsa	23	0	54696151	0
OBsa	24	0	62649929	2421
OBsa	25	0	43108092	0
OBsa	26	1167919	52107525	0
OBsa	27	492901	45762402	10909
OBsa	28	2477803	46692730	0
OBsa	29	511256	51911577	0
OBsb	1	733062	158915474	0
OBsb	2	186209	137062796	0
OBsb	3	0	122045935	0
OBsb	4	344668	120799499	0
OBsb	5	1748149	120521038	0
OBsb	6	146188	119603293	6825
OBsb	7	0	111899206	0
OBsb	8	1184411	113581353	0
OBsb	9	14353	104809826	0
OBsb	10	396254	104220402	0
OBsb	11	336069	108016762	0
OBsb	12	169106	90913135	19056
OBsb	13	845800	84728670	0
OBsb	14	0	83264561	8044
OBsb	15	47394	86879025	0
OBsb	16	1404001	81044143	4151
OBsb	17	0	73662189	2815
OBsb	18	1713795	66093122	10373
OBsb	19	33482	64220949	0
OBsb	20	0	72556995	80745
OBsb	21	789186	70388514	0
OBsb	22	2704377	61387355	0
OBsb	23	0	54179834	0
OBsb	24	0	62356665	5767
OBsb	25	0	42877534	0
OBsb	26	0	52598261	0
OBsb	27	838063	45814359	10909
OBsb	28	0	46033295	0
OBsb	29	516259	51133473	0
OBV	1	4230326	156588151	0
OBV	2	70145	136379870	0
OBV	3	478728	121010270	0
OBV	4	1121525	121905320	0
OBV	5	0	120055216	4922
OBV	6	1025421	118725360	0
OBV	7	411848	111199822	3942
OBV	8	0	114134084	0
OBV	9	225469	104313375	16539
OBV	10	224236	102477951	7685
OBV	11	0	107249672	0
OBV	12	2650186	91347239	0
OBV	13	0	83907845	2589
OBV	14	0	82439797	1600
OBV	15	4124792	87223464	2665851
OBV	16	1319574	82354986	0
OBV	17	531383	73054827	4518
OBV	18	796307	65871201	0
OBV	19	456059	63452179	0
OBV	20	0	71901106	1332
OBV	21	5521539	72414245	0
OBV	22	0	61023329	0
OBV	23	572495	53120434	0
OBV	24	313086	62456027	0
OBV	25	0	42927049	0
OBV	26	161760	51420030	0
OBV	27	0	47841963	12853
OBV	28	151471	46021826	0
OBV	29	915406	51262920	0
Pied	1	1917409	156603753	9190
Pied	2	914039	136315216	0
Pied	3	1670477	121972049	0
Pied	4	2619384	121716030	0
Pied	5	1910777	120186684	0
Pied	6	354333	119686705	3390
Pied	7	1829660	112020840	4366
Pied	8	241819	113824801	2086
Pied	9	4697070	104406681	0
Pied	10	4689843	102680750	0
Pied	11	7672802	107293851	0
Pied	12	8030949	87944977	2160
Pied	13	4395408	83727831	11008
Pied	14	0	84333963	3724
Pied	15	159351	84250921	0
Pied	16	3064924	81978899	3126
Pied	17	4531989	73074882	2413
Pied	18	3793877	65977936	2673
Pied	19	47047	63510336	5212
Pied	20	0	71719627	1857
Pied	21	0	71771236	0
Pied	22	827879	63553022	10530
Pied	23	450954	53568222	5424
Pied	24	217680	62466505	0
Pied	25	0	44674348	0
Pied	26	1622918	51310044	0
Pied	27	613320	45988190	2998
Pied	28	606961	45458234	1394
Pied	29	689524	51317410	7055
Simmental	1	407933	156422389	54157
Simmental	2	885076	135752055	0
Simmental	3	0	121085296	0
Simmental	4	341242	121060057	0
Simmental	5	467531	119671994	0
Simmental	6	0	118153474	19540
Simmental	7	705481	110664837	0
Simmental	8	441164	113125323	16923
Simmental	9	45305	104339140	18959
Simmental	10	357648	102127658	18513
Simmental	11	654331	106585286	0
Simmental	12	109540	88425113	0
Simmental	13	108895	83746348	0
Simmental	14	0	82484557	19716
Simmental	15	459425	84068151	0
Simmental	16	1096129	80753020	20128
Simmental	17	0	73285099	0
Simmental	18	861673	66095436	18673
Simmental	19	39895	63418714	0
Simmental	20	0	71627171	0
Simmental	21	291808	70255332	12931
Simmental	22	0	60844850	20828
Simmental	23	133071	52887511	27320
Simmental	24	0	62403573	16008
Simmental	25	0	42449760	0
Simmental	26	224990	51349170	0
Simmental	27	485119	45204735	0
Simmental	28	223255	45412869	0
Simmental	29	576479	51214644	0
ARS-UCD1.2	1	651110	157882998	0
ARS-UCD1.2	2	251440	135979660	0
ARS-UCD1.2	3	0	121005156	0
ARS-UCD1.2	4	387837	119612762	0
ARS-UCD1.2	5	241912	119840076	7326
ARS-UCD1.2	6	0	117806338	0
ARS-UCD1.2	7	0	110682741	0
ARS-UCD1.2	8	0	113070739	249029
ARS-UCD1.2	9	0	105454465	0
ARS-UCD1.2	10	239895	103068840	0
ARS-UCD1.2	11	0	106982472	0
ARS-UCD1.2	12	136266	87079915	0
ARS-UCD1.2	13	208047	83259367	4929
ARS-UCD1.2	14	0	82267476	135525
ARS-UCD1.2	15	105005	84902773	0
ARS-UCD1.2	16	421042	80584903	8032
ARS-UCD1.2	17	0	73142541	24701
ARS-UCD1.2	18	321095	65497333	2199
ARS-UCD1.2	19	0	63449739	0
ARS-UCD1.2	20	0	71974593	0
ARS-UCD1.2	21	0	69862952	0
ARS-UCD1.2	22	0	60773033	0
ARS-UCD1.2	23	0	52498613	0
ARS-UCD1.2	24	0	62317251	0
ARS-UCD1.2	25	0	42350433	0
ARS-UCD1.2	26	0	51992303	0
ARS-UCD1.2	27	448681	45163425	0
ARS-UCD1.2	28	37519	45902629	0
ARS-UCD1.2	29	566967	50531638	0
Yak	1	396254	156809383	15346
Yak	2	212079	135931913	0
Yak	3	0	120834755	0
Yak	4	193331	121071908	0
Yak	5	0	119967439	16220
Yak	6	0	117353381	23754
Yak	7	0	109303442	17380
Yak	8	0	113027222	15101
Yak	9	41548	104287494	55300
Yak	10	209021	100767988	18062
Yak	11	0	106815640	0
Yak	12	102113	86530999	12863
Yak	13	0	82828064	15902
Yak	14	0	82054930	11494
Yak	15	67572	83067370	12893
Yak	16	657589	80093383	17511
Yak	17	0	73035135	104375
Yak	18	0	65360826	16638
Yak	19	212629	64302975	0
Yak	20	0	71767868	9352
Yak	21	0	69781269	13678
Yak	22	0	60754778	0
Yak	23	0	51231543	0
Yak	24	0	62365285	18477
Yak	25	0	42220574	0
Yak	26	189884	51380192	16248
Yak	27	508400	45024661	14665
Yak	28	60952	45857314	0
Yak	29	792973	50410771	0
