# Supplementary material for: Graph construction method impacts variation representation and analyses in a bovine super-pangenome
Source: Genome Biol. 2023 May 22;24:124. doi: 10.1186/s13059-023-02969-y (PMC10204317; doi:10.1186/s13059-023-02969-y)
Supplement: Supplementary file 7 — Additional file 7: Table S6. Overview of investigated tandem repeats. CSV containing the examined tandem repeats in pggb, cactus, and minigraph. Tandem repeats further examined by adVNTR are also indicated. [file 13059_2023_2969_MOESM7_ESM.csv]

chromosome	start	end	TR	adVNTR	minigraph
1	177501	179720	CTGCTCAGCTGCGTGATTAGTGC	False	False
1	201017	201338	ACACTCTTACACTCCCTCACACACCATCGA	False	False
1	516516	516606	CATGATTGTAT	False	False
1	601454	601665	CCCCGTTCCAGTGGGGTGCAGGACACCCAGGCAAGTAGAC	False	False
1	820185	820338	CCCCCACCGACCCCTCGGAGTCCACGCGGG	False	True
1	1298124	1298280	CCCAACAGTCAGTCAACCC	False	False
1	1381783	1381966	CTGAGCCTGCGCTCCAGGGCCCGGGAGCCGCGACTG	False	True
1	1701158	1701325	GGCTGAAGATGGTACTGCCCCACACA	False	False
1	1939263	1939483	CACACACACACACACACTGGTGAGTAGCAGCTAAAAAT	False	False
1	1974344	1974473	GGGGTGCGGCTCCGTCGGCTT	False	False
1	1976829	1978169	CTAGGTGCTATCCTATAGGGC	False	False
1	1978389	1978656	CAGGCTGCCCAGGCAACTCCAGCACCC	False	False
1	1978816	1979189	GGCACTGATGTCACAGAGGGCCCTAGCAACTCA	False	False
1	2370957	2371264	TATGAGTGTATGTGTATGTGGTGAATGGTGTGTGTGGTGTTGTAGTTTATGTGTGG	False	True
1	2964794	2965227	ACACGCACGCACACAGACTCACAG	False	True
1	3112846	3113080	TCCTCACCTCCTCACCCTCCTCACCC	False	True
1	3157007	3157312	GGGTGGGGACCCAGGAG	False	True
1	3506256	3506632	CTCCCACAAAACCATGCACCCCAGTATCTGCT	False	True
1	3559557	3560099	GCACCCTCTGCACACAG	False	True
1	3581723	3581936	CCTCCCCCCAGTTCCCCCCCAAGCCCGGGACCTCCCC	False	True
1	3694388	3694953	CACCACAGCTGGGGAGTAGAGCCCCC	False	True
1	3988194	3988656	TGAGCACACAGGAAGGGCAGG	False	True
1	4515908	4516009	TATTTATTTAATTAT	False	False
1	4527481	4527822	GAGTAGAGAGACCACAGCTAGAGGAAGCCCTCTCACAGCAACGAAGACCCAGTGCGG	False	True
1	4845367	4845524	GCCATATCCAGTGCCATATCCACA	False	False
1	4857294	4857450	TATGGCTGTGGA	False	True
1	4868193	4868348	GCCATATCCAGTGCCATATCCACA	False	True
1	4878388	4878513	TATGGCTGTGGA	False	False
1	4901967	4902091	ATCCACAGCCAT	False	True
1	4913869	4914038	TATGGCTGTGGA	False	False
1	4925813	4925996	ATCCACAGCCAT	False	False
1	4946693	4946862	TATGGCTGTGGA	False	False
1	4957605	4957768	ATCCACAGCCAT	False	False
1	5070727	5070829	AATGATTTTATAAACAT	False	False
1	5568684	5568792	TCAACCTAAAGGAAA	False	False
1	6025350	6025469	TAGTATACTAACGTTA	False	False
1	6124092	6124148	TTTAAACTATG	False	False
1	6992994	6993087	AAAAAAAGAAAAAA	False	True
1	7172450	7172516	TATATAAATCTA	False	False
1	8486620	8486681	TTTTGAAATA	False	False
1	8730871	8730961	TCAATCTAACTAATGATG	False	False
1	9290622	9290687	AGGTTTTCTATG	False	False
1	10788020	10788116	GGGGGGGGGCGGGGG	False	True
1	11580246	11580385	TATATTATAT	False	False
1	12898316	12898414	AAAAATAAAA	False	False
1	13001028	13001160	GTTATTTAGGTCATACCTGAAA	False	False
1	13323551	13323662	TATAAGTATATATATATT	False	False
1	13488537	13488691	AGGCCAATTAGGCTATAGA	False	False
1	14399493	14399552	AATTTTATTT	False	True
1	14591407	14591483	ATTAAATAATCAT	False	False
1	14621956	14622031	AAATAGAATAAATAA	False	False
1	14999232	14999289	CACAAACACA	False	False
1	15443189	15443286	ATATATATTGAA	False	True
1	16350720	16350783	TATTGTATTA	False	False
1	17452733	17452866	ATATAATATATTAT	False	True
1	17851464	17851549	TTTTATATTTTTTTAAA	False	True
1	23098953	23099006	TTTTTTTATT	False	False
1	23377013	23377500	ATAATATAATTTT	False	False
1	23877094	23877243	TTCATATTTAAT	False	True
1	26131141	26131267	AATTTCTAATATA	False	True
1	26775071	26775145	TATATATATACA	False	True
1	27018920	27019060	AATTACTTTTGCACCAATAAC	False	False
1	27431157	27431527	ATGTACATGTACATGTGTATATGT	False	True
1	27765535	27765588	TAAAAAAAAA	False	True
1	27975559	27975620	TTTTTTTTTTTG	False	True
1	28081204	28081380	AGATATCTATACAA	False	True
1	28497373	28498250	TTTATTATTTAT	False	True
1	29674035	29674146	CCTCCTCTCC	False	False
1	29913370	29913554	GGTCATAATTGCTATCATATTATGG	False	True
1	30284809	30284889	TATATATATG	False	False
1	31480776	31480879	ATATAAAGATAT	False	False
1	31538917	31538978	CTCTCTCCCTCT	False	True
1	31857899	31858009	ATATATTAATA	False	False
1	32781709	32781772	TAAAAATAATT	False	False
1	34531827	34531900	TATATACATATA	False	False
1	34797591	34797655	AATAAAAAAAAT	False	False
1	35004351	35004514	TATATTTATAAAATATTA	False	False
1	35095497	35095657	AATTATATAATATAT	False	False
1	35792139	35792225	ATATCTGTAATATG	False	False
1	36852462	36852534	AATATTTTGT	False	False
1	36964168	36964309	ATATATAATATATTATAAT	False	False
1	39555334	39555406	TCATATATATATA	False	False
1	40228209	40228350	ATTATATTAATAATATA	False	False
1	40267156	40267286	TATAATATAATAATTAAT	False	False
1	40270960	40271331	AAAATATAAATTAT	False	True
1	40421549	40421805	ATAATAATATA	False	True
1	40486649	40486715	ATATACATACAT	False	False
1	40623965	40624022	AAAAATATAA	False	False
1	43015208	43015263	ATAAAGTATAC	False	False
1	44494868	44495494	CTGGAGCTGGGTTTATGTCTGTGGACAGTGGGCACAGCC	False	True
1	45556462	45556594	AATCTTATAATT	False	False
1	45863352	45863511	AATATATTTCCTG	False	True
1	47908425	47908604	ATATCATATATATGAG	False	True
1	48397643	48397729	ACTATACATAGA	False	False
1	48726539	48726607	ATATTAAATTAAT	False	False
1	50506036	50506184	TTTTATCACATAATAGGATGTCAATA	False	True
1	51974990	51975056	TTTTTTTTTGTTT	False	False
1	52009178	52009252	AATATTCATTGG	False	False
1	53248666	53248781	ACATATATATAATTT	False	False
1	54535406	54535482	TTAAGAGTATACAAC	False	False
1	57002023	57002185	ATTAATCAGAGAGTATAAAAAGGTTCAAT	False	False
1	57564371	57564855	GGACTCTCACTGGGCACACATGGTG	False	True
1	58502825	58503023	GTGCTCCCCACCACCCCACACCCG	False	True
1	59106444	59106580	AGAAGAGAGAGGGAGAGGGAGAGAGG	False	False
1	63451853	63451958	ATACATATATTCAT	False	True
1	63737660	63738076	AAATCTACCATAGGGGTGGCAGACATTGGAAG	False	True
1	63833120	63833534	ACGTGGTGCCAATCCCCTCTGGGGTGGCTGGGTGGGTGTGTGTGTGTGTGTGTGTGT	False	True
1	64329214	64329297	GGGGGAGGGGTT	False	False
1	64571437	64571529	TACAATTATA	False	False
1	65443891	65443961	GTTAAAAATTAA	False	False
1	65941066	65941142	AAAAAAATAAAA	False	True
1	65946856	65946913	ATACATATAT	False	False
1	66586314	66586776	ATATATATAATATATATTTTTATAAAAT	False	True
1	67309495	67309640	CAGGACCCCAGACCTCTGAGGA	False	False
1	67901638	67901716	ATTTAAATAAGTA	False	True
1	68067149	68067789	TCAGCTGGCTTGGCGTTGCCCAAGGGTTTGGGGGTC	False	True
1	69354146	69355072	CTGTGGTAGAAGTAGGTGTACTTGTGACGGTAGGGGTGGTAGTAG	False	True
1	69448127	69449231	GCAGGCCCTCTCAGAGGCTGTAAACA	False	True
1	69572846	69573199	CACAGGGAGAAGCCTGTGTACCACAGTGAAGGACGGCCCCCACACAG	False	True
1	70380912	70381669	TCACTGCACTA	True	True
1	70467722	70468238	CCACAGCCTCAGCCAACAGCACCCCAGAAACAAGCATCACCTCAAGCAAGA	False	True
1	70609441	70609964	GACCCAAAGGGACACCCACAGACAGACAGCCCATCCACCCGGAGACATGGAGACAGAGCCAGGCAAACACACACACTTGGGACCCAAG	False	True
1	70968671	70968723	TCTATATAAA	False	False
1	71487337	71487735	GGAGGATGGGGCATTGTG	False	True
1	71912014	71912187	TTCTGACAGGAAAGCAAGGAT	False	False
1	71967925	71968129	AGACAGCGAGGGGCG	False	True
1	72340181	72340618	GGCTGAGCCTGTGTGTGTGTGTGTGTGAGG	False	True
1	72341247	72341721	TGAGTGTGTGTGGAGGGGGGC	False	True
1	73004598	73004657	ATAAATGGGCA	False	False
1	73055124	73055201	ATTTTTATTTAATT	False	False
1	73292241	73294798	GTGGTGGTGGTGATG	True	True
1	73464528	73464663	ACAATACATACACAACAGAATATTACA	False	False
1	76555521	76555580	ATATGAATAG	False	False
1	77439045	77439200	CTTATTTTCTGAATGAACTC	False	False
1	80537341	80537533	CATGGGGATGGTGTC	False	False
1	80882274	80882799	TATACATGTGTCCCCTTCATCCTGAAGCCCCTTCCTGCCTCCTTCCACACCCTATCCTT	False	True
1	81263997	81264090	ATAAATTATAAATAT	False	False
1	81630258	81630382	TGAAGATGCTATCTAGATTGGTCA	False	True
1	81953516	81953943	AGAGTGGGTTGCCATGCCCTCCTCCAGGGGATCTTCCTAATCCAGGGATCGAAACTGCATCTCTCGCATCTCCTGCATTGCAGGC	False	True
1	81958889	81958983	AAATAGGTTAAAT	False	True
1	82804692	82804764	GATGGGTGGGTG	False	False
1	84115271	84115383	TAATTAATTA	False	False
1	84238666	84238727	ATATATTATAAA	False	False
1	85343261	85343370	TAAAGATATATCTATTTA	False	False
1	86330248	86330360	ATATATACATAAATATAT	False	False
1	86494429	86494489	ATTACTTTAAAA	False	False
1	86554820	86554885	TTATATTTTATA	False	False
1	88171945	88172019	AAAAAGAAAAGA	False	False
1	88317451	88317882	GGTGGACGTGTGTCTGTCTGA	False	False
1	88324688	88324837	CCTTCTGTTGTCATAGTCCC	False	False
1	88326829	88327355	GTCCCGTCCACGTCTGCCCGTAACACAGGCCTGCCCA	False	False
1	88328011	88328442	ACTCACCAGCCCCCTGAAAC	False	False
1	88332099	88332479	CAGGTCCCTCCCACATGCCCCCCTGGCATCCCCTCCTCCTTC	False	False
1	88339445	88339589	TTACTGTAGAAGGGGACTA	False	False
1	88346387	88346949	GACAGACACACGTCCACCTCA	False	False
1	88348006	88348182	ACCCCAATAATCCACCCATCACTGCTCAAGAC	False	False
1	88348994	88349116	GGTGACCGAGTGGGTG	False	False
1	88349356	88349466	TGGGTGACCACGTGGG	False	False
1	88354466	88354764	GATTGGTGGGCGGGACACGC	False	False
1	88357811	88358094	GCCCCGCCCCAGGGAG	False	False
1	88359438	88359621	TGGGGGGTCCCTAGAGAGGGTCCCGGT	False	False
1	88379184	88379720	TGAGGAGGGAGCACCACAG	False	False
1	88380762	88381228	CACACACACACCCCAGTCTGACCTCAG	False	False
1	88402662	88403130	CCTCCTCCTCACGAGGACCCTGCATGC	False	False
1	88434807	88435330	GATGGATGGATGGATGGATGGATGGAT	False	False
1	88448480	88450353	GTCTGTATCTGGTGGTGAC	False	False
1	88452062	88452392	CCCTGCTCCCCGGAACACC	False	False
1	88464216	88464975	TCTATCCATCCATCCATCAATCTA	False	False
1	88471552	88471762	TGTGTATATGACTGTGTATCTGTGTGCCTCTA	False	False
1	88491228	88491602	CTGACCTCCAGACAACTCTCCCCATCAC	False	False
1	88513234	88513301	TGTATATAGACAT	False	False
1	88523299	88524491	GATGGATGGATGATGGATG	False	False
1	88532429	88532679	GATGGATGGAT	False	False
1	88533244	88533494	GACCCCCAAGAGGCTGAGCGTGAATCTG	False	False
1	88560849	88561304	GAGACCAGAGACAGAGATACTAGACAGATGATGGGTGGAGAGATGACAGATAGTGGTGGATGCAGAGAGAGAGAGACA	False	False
1	89274553	89274606	AAATATAATA	False	False
1	89925044	89925211	TTTTCCATGCCTTATCAAGGAATACTATAAGAC	False	True
1	90127307	90127586	GTGATGTGTAACTGTTGAGCTCTTGAAAAAGTGACTAGTTGTAACTA	False	False
1	90729020	90729109	AAATATTTAAGTATAT	False	False
1	91017142	91017812	TCTTCACTGATC	False	True
1	91494636	91494736	TGTACACTGAC	False	False
1	92366872	92367008	AGTTTCTAGAATTTACAAGG	False	False
1	93099449	93099602	TATTATTAAATAC	False	False
1	93466371	93466611	TCAAGAGATATGTAAGCTAGTAACTATTGTGTTACTTACATA	False	True
1	94899964	94900140	TCAGAGAGGTGGAGGAGAAACTACCT	False	True
1	94960422	94960517	AACATAAATATATATACT	False	False
1	96298613	96298964	GTGTGGACAAAGCCTGATGTATAACCGTAG	False	True
1	97016134	97016389	ATCACCATCACCTTC	False	True
1	97078603	97078661	ATATTTTAAA	False	False
1	97632322	97632584	AAGAGTGTATGGGAGCTCTGTGT	False	True
1	99126362	99126438	ATTAGTATAT	False	False
1	99127539	99127934	TGCTGCACAATCCTCCCTGTGCACCCACACACTAGGAGGAGA	False	False
1	99289846	99289942	AAAAAAAAATTA	False	True
1	99510576	99510648	TTCTGTTATCTATA	False	False
1	99939128	99939226	CAATACAAAAA	False	False
1	100515546	100515639	TACATATATATATTTCAT	False	False
1	101917243	101917323	AATTAAAATAAATA	False	False
1	102317277	102317611	TATATAAATA	False	True
1	102907310	102907457	CCCCTCCCCCGCC	False	True
1	103036799	103036874	GTGTGTGCAT	False	False
1	104135654	104135965	CACAAAGAGTTGGA	False	True
1	104738036	104738329	AATTATATATTAT	False	False
1	106231953	106232049	ATTATATTTATATA	False	False
1	106304762	106304825	AAAAAAAAAAAT	False	True
1	107229052	107229115	TATATATTATTA	False	True
1	107279964	107280017	TATACATATA	False	False
1	107327303	107327374	ATTAAATATC	False	False
1	108649592	108649863	AAAAAAAGGATGAAATATTAAACAGTAATATATATATATATATACCCAT	False	True
1	111648458	111648737	CTCTTCCACCCCTCTCACCTC	False	True
1	111707702	111708598	CACAACTAGAGAGTGGCCACCGCTCA	True	True
1	111717119	111717306	CCAATACACAGACAAGTGTATATGCATGGG	False	True
1	112999507	112999577	TCTCCCTCCCTC	False	False
1	114996680	114996808	TATAATATTGA	False	False
1	115516487	115516870	GAGTCAGAGCATAGTGAATGAAGGGAAGACAGAGAGGATTTGAGGGCAAAGATGTAGGTAGATGGA	False	True
1	115572964	115573068	TGCATATTGAG	False	False
1	116254381	116254593	CATCTGAGTTAAATTCC	False	True
1	116327426	116327866	GTGGGGTATCTTTTTG	False	True
1	116799646	116800039	GTGTGTGTGTGTGTGTGTGTGTGTGTCCTCTACTTGGCTCTACATCACAGCTCACAAATA	False	True
1	116926481	116926696	GTGTGCATGAGATGGGTAGAAGGGTGTGT	False	False
1	118370342	118370438	ACACACACATATATACAC	False	False
1	118669271	118669391	TATATATATTATAT	False	False
1	118731266	118731437	TTTTATATATAATATATTTTAATGAAAGAA	False	False
1	119336950	119337091	AGTTTGTTGTTTTATTCACT	False	False
1	119386992	119387074	ATATATAAATAA	False	False
1	119817984	119818210	TATAAAAATATCTC	False	True
1	120825280	120825430	AATGATATATTAATGATATTGTAT	False	False
1	121369820	121369897	TTTATCACTATG	False	True
1	121572558	121572984	CTACCTGGGTACCCGGGGGTGTGAAACATAGAACGGGGTTACGAGCCTGGACGAAATACTA	False	True
1	121617962	121618026	ATATATTAATTA	False	True
1	122518964	122519034	TATATATTCTA	False	True
1	123376642	123376712	TGATAGAATCTC	False	False
1	123982382	123982448	TGTGTGTGTGTA	False	False
1	124413343	124413586	ACATCACAGGACACAGCCTTTACAGTACACTGTTCTATTAAATCT	False	False
1	124522684	124522768	TGTGTGTATATATATA	False	False
1	124806897	124806966	ATTTTATTAGA	False	False
1	125172081	125172161	CTGCCATTACACCCG	False	True
1	125569755	125569835	CCCCCTCCCCCTCCCT	False	False
1	125722932	125723049	GTTCCTCCGCCCATGGACG	False	True
1	126357507	126357569	TTTATTACATAT	False	False
1	127519076	127519182	ATATATATAA	False	False
1	129001608	129001692	AGCTATGTGAGGTCT	False	True
1	130056975	130057162	GCTTAGCGTGCGGCT	False	False
1	130082971	130083116	TCACGCTAAGCAACC	False	True
1	130182675	130182733	CACACTCTCT	False	False
1	131490630	131490804	ACAGTACTCAGAGGA	False	False
1	131546905	131546977	GGAGATAGTATTT	False	False
1	134267777	134268025	CTGGATGGAAGTATGGGTCCCAA	False	True
1	134649714	134649801	TTATAAATAAT	False	False
1	134885464	134885785	CCCCCTCCCAAGTGTCCCCCA	False	True
1	135169486	135170077	TAGTCATGTGGAGATGTGTACATTCTCTGAGCACTGTTCCCCAATCAAAGT	False	True
1	135197056	135197163	GAAAAAAAGGAAAAA	False	False
1	135416537	135416642	GAGGAGGCGGGGCCTGGA	False	True
1	135493431	135493627	CCTCCTTCCCCTCCCCCACC	False	True
1	135499301	135499688	GTTGGGCCGTGCCATGCTCTGTGCCCCATG	False	True
1	136532826	136532919	ACACACATACCCAC	False	False
1	136668298	136668401	TTATTTATATTTAATTAA	False	False
1	137554983	137555251	TCCTATACTATAATGTCCTTA	False	False
1	138082673	138082809	TATAATTATATAATTTATAT	False	False
1	138688841	138689050	ATATATTAATATTAA	False	False
1	138720993	138721115	TATATATAATTATTAATATAGTAA	False	False
1	139090838	139090910	TTAAAAATAAAA	False	False
1	139729530	139729717	TGGTAGTGTATGTGTGTCAG	False	False
1	140205565	140205838	ATAACACGGGGACTGTATTCAATACCCTGTGATG	False	True
1	141009593	141009900	AGGCAGGAAGTGGTGAG	False	False
1	141862203	141862583	CTGCTGTGAGCCCGT	False	True
1	142077690	142077840	CCCCCACTCACCCCGAGTGCCCATGCCCCA	False	True
1	142099458	142099553	CCCCAAGCTGGCTCCTC	False	False
1	142125226	142126375	CTGTGATCGCTGGAGGACCACGGTAACAGTGTCAGGAAAC	False	True
1	142159933	142160397	AGGTCACAGGTGTGGAGCCCTACACCG	False	True
1	142322264	142322965	TCTGTCTGTGTG	False	True
1	142323532	142323642	GGACTTTGTCCATTCA	False	False
1	142495674	142495786	GGAGCCTTCGGCGGTGGGA	False	True
1	142533042	142533354	CCCCCATCCCCTACATGAGGCGGAGCGGCGCCTGTACCCCGCCCTCACCTGCATCTAC	False	True
1	142665552	142665782	CAACCCTAGACCATGGCAACATGGGTGAGTCTAGACCACAGGT	False	False
1	142725808	142725870	GATAGATACATA	False	False
1	142811279	142811677	AGAGAAGGAGGCAGGGGCCCT	False	False
1	142892217	142892446	CCCTGTACCTTCCTGGGTCCCCAGTG	False	False
1	142948547	142949149	GGTGGGGATGGTGGTGATGACGATGGAGTAAGGGATGGTGGTAGTCAC	False	True
1	143022477	143022903	GGTGGGTCTGGGGGCATCCCTCCTGGTGGGGAGCTTAG	False	True
1	143030307	143030665	TCACATGGACACACACACACACAC	False	True
1	143037776	143037937	TGGGCTCCTCCATCCA	False	False
1	143329978	143330162	GGTGATGGTCAGAGGGGGAG	False	True
1	143401784	143401921	CATGGGGCTCTGCCTGC	False	False
1	143446503	143448297	CACCTGTACAAGCCCCATCATCA	True	True
1	143496676	143497258	TCACCTCTCCCTGTGG	False	True
1	143549657	143549896	GAGTGTGGTGGGGACCCAGCATGGCTCCCTGACCCCTG	False	True
1	143564327	143564437	CCTCCCACCCCCTCCCCCTGC	False	False
1	143620839	143621136	GAGAGAACTGACCACGGAGGGGGCCCAGGAGCCCAGCCAGCCCCAGTGCGC	False	True
1	143625059	143625294	TGGGGGATGTGCTGGCTCAGGGAGTGCATCTGCCTGGGTC	False	True
1	143801737	143802177	CCCCCGCCCCCGTGGGTCAGCCTGCCCCCTTCCCCCTAGGTCCCA	False	True
1	144001112	144001881	TGGATGGATGGG	False	False
1	144031423	144031784	CTGAGGGCTCTCCACCTCCCCCGGGGTCTGGGTCACCACTCAGGA	False	True
1	144178599	144179044	CCTGGCGGGTGTGATGGGTGCTGG	False	True
1	144307527	144307860	CACCTCCCAGGGCAGTGCCCCCT	False	False
1	144316696	144317360	ACAGAGACAC	False	True
1	144323478	144324667	ATGGTGACACGGAGACACACGCAGCC	False	True
1	144344364	144345188	AGCCACGTGCCCTCCTCCCATGCTGCGGGAG	False	True
1	144458980	144459697	CCGGGACACAGGCCAAGCT	True	True
1	144466812	144467037	GGGGCGGGGCAGGTGA	False	False
1	144469668	144469839	CTGCAGCAGACAGGG	False	True
1	144490248	144490577	CAGCAGACGGGCTCG	False	False
1	144498683	144498779	AGCAGACAGGCCTGC	False	True
1	144498880	144498966	CAGCAGACAGGCGTG	False	False
1	144520093	144520301	CAGCAGACGGGTCG	False	True
1	144545870	144545959	CTGTTGCACACCTGT	False	False
1	144549397	144549483	GCCCGTCTGCTGCAG	False	True
1	144560924	144561088	GTCTGCTGCAGGCCC	False	True
1	144570292	144570462	AGCCCGTCTGCTGC	False	True
1	144570649	144570875	CCTCCTCTGCCAGCCCAGCTGCTGCCGCCCAGCCTCCTCCGTGTC	False	False
1	144577293	144577517	CTGGCAGGAGCTGGGCACACAGCAAAGCTA	False	True
1	144592978	144593190	CTGGCAGGGGCTGGGCACACAGGCAGC	False	True
1	144605543	144605903	TGCTGCACCCCTGTC	False	False
1	144611161	144611270	AGCCTGTCTGCTGCA	False	False
1	144611428	144611661	CCTCCTCCGTGTCCCTCCTCTGCCGGCCCGCTGCTCCGCCCAG	False	False
1	144717639	144718099	CCCCTCCTCGTGGGGTCTCCAGAACCGGGGACG	False	True
1	144785124	144785287	CCAGACCTGCTCCCCATTCCCAGGGGAA	False	False
1	144842329	144843238	CCCACACCTGCCCCCTC	False	True
1	144865231	144865583	GGCTGTGACCCCGTGTGGA	False	True
1	144979195	144979385	CCTCCTGGTGCCCCCCCCAGGCCCCT	False	False
1	145017680	145018079	GGGAGGGGTCATCTCAGGGTGA	False	True
1	145047536	145049024	CCTGTGAGGCGCCCAGATCC	False	True
1	145086836	145087205	GGCTGAGGTATGTCCAGGTGAGGGCTAGA	False	True
1	145132120	145132252	CCATGGGCTGTGGTCCT	False	True
1	145138559	145140122	CACACACACAT	False	True
1	145223846	145224031	TCTGCCTCCCCATCACCCGCATC	False	True
1	145239271	145239384	CAGGGCTGGCCAGTCATCAGG	False	False
1	145268875	145269080	TGGTGTGTGCGTGTCCC	False	True
1	145286445	145286662	CAGTCACTTCCTGCAGAGCTCAGTGATGGAGGGGGA	False	True
1	145300529	145301684	GGAACAGAGAGGTGCAGGTGAGGTCAGGGGAGCAGTGGGGGAGGGGGAGGGGCACCCAG	False	True
1	145337871	145337962	CCCCTCCCCGCCCT	False	False
1	145342153	145342503	CCTCACCTGCCCTCACTAGC	False	False
1	145553776	145554363	CAGGGGTGGGAGCACACGTCGGAGGGCGCGGGAGGCTGGGGTCGAGGT	False	False
1	145575073	145577210	AGTGTGTCCTGCTCCCG	True	True
1	145603726	145604429	AGACAGGTGTGCACTGG	False	False
1	145606051	145606321	CAAGGTCACACAGCACATC	False	False
1	145623319	145623396	CCTCACACACTCC	False	False
1	145638363	145639228	GTCCCCACAGCTGGACGGAGTGGCCACAC	False	True
1	145695842	145696397	TGTGTGAGTGTGTC	False	True
1	145787967	145788426	CATGGGGTGTGTGCAC	False	False
1	145819939	145820238	TGTGTAATGTGTGTGTGTGTATG	False	True
1	145825987	145826151	GGGGGTCATGGGGTGCCCACACAT	False	False
1	145840446	145840708	CCCTCAGTAACGTC	False	True
1	145861880	145862355	CCAGATGGCAGCCCCACGTCCCCTCCCCCCAGGCAGCCCC	False	True
1	145920207	145920305	GAGGGGAGACGACAGGA	False	False
1	145982905	145983047	CCCTGCCCTCACCCAGACA	False	False
1	145985665	145985765	GACCACCACAGTGACA	False	False
1	145992272	145992429	CAGGAGTCCCCACTCCCCC	False	False
1	146012602	146012917	ACCCCCATCTCCAG	False	True
1	146020438	146021363	GTTGACTGTACCCTGATGAGAACTTGTAAGATCTCCTCTCTCAGTGCCTGTAGACAGACAGTACAGTGTT	False	True
1	146034361	146034763	TGTCTACACCCGGGCAGGGAGGATAGTCCA	False	True
1	146083433	146083741	GGCCTGCCCTCCCATAGCCCCAGGCTCATGATACACAGACACACACAGACACTCAG	False	False
1	146176623	146178220	TGAGGACGGGGCACTGTTTTCAGACAGGCAGCACTCAGACAGTCACAGAGG	False	True
1	146230301	146231466	CAGGTGAGTGGAGGGTGGGTGT	True	True
1	146355032	146355282	CTCTCACCTGTCCCTCCCGGACAC	False	True
1	146357253	146357373	TTATATTATTTGATATTACACAAC	False	False
1	146547330	146547730	CATCACTGCGGCTGTGGCCACCACAGCGGAGACACGCTGTCCGCAGAACTGACACACG	False	True
1	146551048	146551873	GTGATGACATGATGGGGTCTCACCAGGGACTGTCCACCCGAGTGTAGAGT	False	True
1	146805007	146805207	GATGCTGCCCCCCTCTGTGCCCT	False	True
1	146834226	146834603	TCTCGAGTTGCAACAGGGAAGAGGGCTTCC	False	False
1	146863391	146863872	ACAGACACAGACAGACAC	False	True
1	147158179	147158289	ATCCATCCACCAACTT	False	False
1	147556297	147556403	ATTAGTATATAATTAATAT	False	False
1	147758262	147758349	TAATATTCTGCTTTT	False	True
1	147819502	147819577	TATCATATTCA	False	False
1	148123643	148123713	TATCTTATTAAAA	False	False
1	148278495	148279804	GAATACTACTCACACCACGGTG	True	True
1	148331539	148331755	GACAGGACAAGCCACGAGCTATGCTCTCTT	False	False
1	148847734	148847994	GGCTGTGAGGTAGATGAAGGGTCTTCCATGGAACAG	False	True
1	148943075	148943236	CCACGCCCAGGCAGCTGTCACTCTGA	False	True
1	149059499	149060199	TGCAGGGGGGCATGTGAGCTGGGGGG	True	True
1	149132261	149132453	CTCTCCCGTATCCGGCGTGGCATGGATACGCGTG	False	True
1	149155024	149155386	GCGGAAGGAGATGTTAGGGCTGACTGGACACGTATGCGGAAG	False	True
1	149221655	149221921	CCGGCCACGCCCTCCCG	False	False
1	149841466	149841668	TCTTGAGACGGTCCTGGGGGGA	False	False
1	150113751	150114400	TGGTGGTGATGGAGA	False	True
1	150120071	150120378	GGGCTGCCCACCTCAACACCAGCCCA	False	True
1	150721075	150721967	CCTGGTTCCTATCCCTCCAGCCAGCTCCTTCTGCAGCTGTCGGGTGAAAGCC	False	True
1	150976265	150976373	TGTCACGGCGCGTGGT	False	False
1	150977357	150977899	TCACCCCTTTCTAGACCCCACGGCCTGTGCGT	False	True
1	151161954	151162085	CGCCCCGGCCTCCCCGAG	False	False
1	151226457	151226813	TTCACACTGCGGAGAGCATCTCTCCCCTTCCCACCA	False	True
1	151228410	151228620	TCCTCCCCTCCCTCAT	False	False
1	151265545	151265931	ATGTCGACCATGCACCCCGTCACCAACCCTATAAGGGGCC	False	True
1	151361184	151362654	TATATATATATATATCA	False	True
1	151557236	151557496	CCCCCGCCCCCTCCATT	False	True
1	151737357	151738234	AGTGTACCATGAAGGC	True	True
1	151898144	151898284	CACCAATACCCATGTTA	False	True
1	152294759	152295132	GCACACTGCCCCCTGCCTCACCCCCACCAGCCCCAACTCCCGGACCCCACGG	False	True
1	152295724	152295982	GTGCTGGGGGCTCGGTGCAGG	False	True
1	152417549	152417868	CTCAGCACCTAGAGCTCACAGCAGGAGAAGCCACAGCAATTA	False	False
1	152435821	152435940	GCTCACACAGTGTGTGC	False	False
1	152484855	152485074	TGAGTTGGGGTGGCATGACA	False	False
1	152662760	152662936	CGGGATCTGTCCCCAGGCCCAT	False	False
1	152667628	152668393	TCCCGCAGCCGCACCCCACCTCCCCGGCTC	False	True
1	152696741	152696968	GCAGAGGCGTGACCCGTGCGCGCGGAGG	False	True
1	152743879	152744292	TGTGCGTGTGTGGTGGGCAGAGGGCAGGACGG	False	True
1	152970598	152972490	CCATCCGTCTAGACTCCATGTACATGTGTTAATGTACAATATTTGTCTTTCTCTTTCTGACTTACTTCACTGTGTATAATAGTA	False	True
1	153102920	153105213	GGTGGTGGTGGAGGA	True	True
1	153203416	153203703	CCTAGTTCTCAAGGTCA	False	False
1	153344520	153344858	TGCCATCGTGGGGTCTCCCCCTCGCCCCGGGTCTG	False	True
1	153367388	153367629	GCCCTGAGCGCACCTGTGGCTCCCAGCCTG	False	True
1	153370443	153370730	GGTTTCAGACTCCCCCCTTGGGGATGGCCCACCCCG	False	True
1	153395665	153395873	GAGGCCCGCGAGGCGACC	False	True
1	153534852	153535138	CGACGGCACGCTGCGCGGAAGCG	False	True
1	153540222	153540408	ACGGTACCCTGAGTGATTT	False	True
1	153542613	153542970	CCCCCCAGCCTGTCCCCAGG	False	True
1	153561487	153561667	CCGCGCCCCCA	False	True
1	153630862	153631142	ACTGAGCCCGTGCATCACACTATTAAACT	False	False
1	153808103	153808450	GGGTCAGGGGCTTCCACGGGGAGTCAGTGGTGAGGACTCCGCCTGCAGTGCAGGAGCTGCAAGAGATGT	False	True
1	153859060	153859395	TGACATACAGCCAGAAGTGCGCATGTGTGACCTGGAGGAGGTAGTG	False	True
1	153881496	153881783	CGCGGTGGGTGCCCCGTCC	False	False
1	153995405	153995740	TGGGTAGATGTGAGTGGGTCACCTGTGATCCGTTTGAACGCTAGTTCGTACCTCCGTTCCTCGGTAT	False	True
1	153998797	153999410	CTGAGCCCCACCACGACTGGGGGTCCGTGCTCTGCAGATCCTGCCTGATACAAGGAAGACCCCGCGGGCCACCG	False	True
1	154007081	154007400	CACACACACACACACCAGCCCCAG	False	True
1	154025447	154025950	CGTCCGCACGTCTCG	False	True
1	154086803	154086914	TGGGGCTGCGC	False	True
1	154129724	154130113	TGCGAAGCTGGACCCAGACGCCCAGGAAGACAGGGTGTACACATG	False	False
1	154144857	154145297	TCTGTCAGACGCTCTACCCCTGGTTCTCGAGTGTTCTCTGTCCTCGGTG	False	True
1	154228423	154228877	ACGCAAGTCCTGTACGCCAAACCCACGGCTGACACCACACTCAGTGGTGCAGGCTGAAAGCATTTCCTCTAAGATG	False	True
1	154280177	154280611	AGCAGAGCGCCCAGAAGTGGACCTGCGCGTACACGGACGATTACGTCATGGCCAAGGAGGTA	False	True
1	154285938	154286100	AGAGGGACCGGGGACACGGGCGCA	False	True
1	154366289	154367102	CTCCTCCAGGCTCCCCAGCC	False	True
1	154864507	154864647	CACACACACATGCACACACACG	False	False
1	155025126	155025406	ACCCAGGGATGGAACCCGCGTCTCTTACGTCTCCTGCACTGGCGGGCGAGTCCTTC	False	True
1	155317200	155317537	TCCTCCTCAGATGCTCCAGTAGGTTTTCCT	False	True
1	155416110	155416395	GGGCCGGCAGGGCTCCCCACAGGGCCA	False	True
1	155732936	155733563	GCGTGCGTCGTCGTTCCCATGTCCAGTCACGTAAGTTAGTTCACACGCGTG	False	True
1	156013423	156014307	GTGGGCTCAATCCCTGGGCC	False	True
1	156027134	156027441	GAACTGATACCCAGGTATGACCTCTAACATG	False	True
1	156063785	156064521	ACACACATACACACACAAAT	False	True
1	156124168	156124722	TGCACATGTATCCCCTCCCTCGTACACCTCCCCCCACCTCACCCTCCATCTCACCCCTCTAAGTCATCTCAGAGCGCTGGGCTGAGCTCCTAAG	False	True
1	156149663	156149738	TATATATTTTAG	False	False
1	156184503	156186145	TCCCGCAGTGCTCCCGTGAAGTGTAGTC	False	True
1	156270077	156271809	CACTGCAGAATACGTAGCTGGCGTCAAGTCAAGACGGTCTGTAGGTCACCTGTTCACCACTAGGAATATGTATATTTCAAAT	False	True
1	156478540	156479080	GATAGTGGTGGGGGTGGGATAAATTAGGAGTCTGGGGTTAACAGAGACACAGCGCTATAT	False	True
1	156516519	156516867	CCCACCCGCCCAATCCACCAATCAGCGCAC	False	True
1	156600946	156601044	TATATATATTATCTT	False	False
1	156666932	156667248	TCAGTGCTCCCTGCTAAC	False	True
1	156748182	156748421	GGCCCCGCCCCGTGACGTGTGGCGTTGCCTCCTCAGCCTT	False	True
1	157003939	157004454	GCACTGGAGGGTCTCCCATGGAGGCCTGGATCAGCAGGGGCTCCCCACAGGGCCAGG	False	True
1	157022912	157023438	TGAGGAAGAGACTGCTATAGTCCAGGGAATCAGAGA	False	True
1	157078474	157079073	GAGAGGGAGGAGATGGAG	False	True
1	157082458	157082605	CTGTGTGCGCATGCGCCGGTGTGCTGT	False	True
1	157133051	157133181	GGAGGGGCCGAGGGGCGGGGCT	False	False
1	157145555	157145705	CCCTGCCCCACCAGCTCCCGTGATGCA	False	True
1	157277264	157277331	GGGGAGGAGCGC	False	False
1	157302642	157302999	GCCCGCGGGGGAGTGGGAGGA	False	True
1	157319879	157320538	GAGACCCTCGCGACCCCCA	True	True
1	157333385	157334379	AGAGGGGTCCCCTGGGGC	False	False
1	157351503	157353201	GTCTGCTCTGTGAGTGTGA	True	True
1	157360689	157360832	CTGGAGCGCACGGTC	False	True
1	157369539	157370458	AGGGGATCAGAGCAGGGAG	False	True
1	157371362	157371660	ACCCGAGGCGGGTGGACCCGGGTCGGGAAGACCCTCC	False	True
1	157467342	157467864	GTCAGGGCACAGTGAGGACCAGA	False	False
1	157469658	157469776	GAGGACCAGAGTCAGGCCCAGT	False	False
1	157469938	157470176	TGAGGACAGAGTGATCCATAG	False	True
1	157470285	157470499	CCCAGTGAGGAAAGAGTCAGGA	False	False
1	157492295	157493186	TGAAGGCTTTCCCACATAGATGACATTCATATGGTTTCTCTCCAGTGTGAGTTCTCTCATGTCGTCTAAGGTCAGAACAATGAG	False	False
1	157537312	157537610	GGTGAGTGCAGGCTTGTGGTCACTCTGGCCTGTCACAGACCTCTCAGAGGCTGTCCGCT	False	True
1	158178816	158180087	TTTCCGAAAGGGTGTAAGGAATGTAAATATCCCAACCAGAGATCACACTCAAAAGCATACAGGTCACTCCAAACTCCTACTC	False	False
1	158389057	158389322	GCTTTATTGGTATCTGTTCCACCACCTCTCTGGTCAATAAA	False	False
1	158394039	158394473	AATAAAGCTTTATTGACCAAACAGGTGGTGGAACAAGGTTCC	False	False
1	158448829	158457010	GTGTGTGTGTGTGTGTGTAT	False	False
1	158470045	158470262	CCACCCACCCATCCAT	False	False
2	100751	101013	CCCCTCGGAACAATTAGGGTCATCAGCCCTATTGCTCC	False	False
2	115196	115537	ACCCTCCCACC	False	True
2	115893	116274	GGTGGATGGGA	False	False
2	662012	663572	GTAGAACAGTGTACTGTAAAGGCTGTGTCCTGTGATGTAGGTTTA	True	True
2	1256519	1256581	TAAATATTAAG	False	False
2	1615607	1617337	AATATATATATTATTAT	False	True
2	1956646	1956703	TATCATTTTAA	False	False
2	2424150	2424239	TTTATAAATTAAATTCA	False	False
2	3949362	3950115	ACACCTGCCCTGCGCTC	False	True
2	4036783	4038905	CACTCACACCTCC	False	True
2	4142715	4144794	ACAGCAGACGGGGG	True	True
2	4163891	4164401	CATCACCTCCACCATCACAGC	False	True
2	4236128	4236717	GTACAGTAGGGCATGTTATGTGTTATGGTCGTCTATTTTCT	False	True
2	4258170	4258273	AAAAGGAAGTTATATTAT	False	False
2	4574433	4574494	TCCCAGCACC	False	False
2	4771907	4772066	CAGGGACCACCTGGTACCCAAGGAATG	False	False
2	4808553	4808713	TCTGTCTCAGGACCCGTGCTGCGC	False	True
2	4816964	4817085	TTATAAATTATAAGAT	False	True
2	4884856	4884986	CCCCGCCCCACCCCCACTC	False	False
2	4892993	4893973	CTGCTGACAGTCTCCTTCTCTGGGACCCTGTGGGGTGGGGCCAGGTCAGGGTGTGTG	False	True
2	5031849	5032261	CAGTGACTCTGAAAGTGAGGAGCTTCCCAAACCTCGAAT	False	False
2	5333491	5333967	ATCGAGGCTGCCGGTTATCCAGTGGGCCTGGTGGGAGGAGCCACAGGGTCCACATGAGTAGGGGAGGGAG	False	True
2	5385078	5385608	CCATCCATCCATCCCT	False	True
2	5389123	5389203	TGGGCAGTACCCCAGG	False	False
2	5449221	5449522	GGGAGCATGCTGGGAGAGGGCCA	False	True
2	5755433	5755571	CACTCCCGCCCCCCCCCG	False	True
2	5980530	5980725	CCCGGCCCCGCTCCGCCC	False	False
2	5995163	5995930	AATCTACATCACAGGACACAGCCTTTGCAGTAC	False	True
2	6149118	6149193	TTTATTCATAAAG	False	False
2	6669112	6669194	TAAATACCAAATACA	False	False
2	6730593	6730715	TTTTAGCATGTGTATCCTACAG	False	False
2	6943798	6944156	CCTAGATTAAAACAAGGAAGGTAACAAGTTAGTTCTACCACACTCAGTTACAAAGGACTGCAGACTTCCGC	False	False
2	7678842	7678909	ATTTATTTTT	False	False
2	7816938	7819856	TGTGAGGTGATATCTTACTGTGGTTTGATTTGCATCTCTCTGATTAGTGATACTGAGTATCTTTTCA	True	True
2	8529154	8529269	TTTAAGAGCCT	False	False
2	8839215	8839347	ATAGTTATATTACTATA	False	False
2	9047847	9048080	TTATTTATTAATA	False	True
2	9601703	9601767	CTTTTAAAATA	False	True
2	9645092	9645240	ATAAGTACATTTCTAGT	False	False
2	11002802	11002912	TTTTATTTTTA	False	False
2	12199190	12199273	ATATTTATAAATTT	False	False
2	12434698	12435188	CTGCAGTTTCTTCAGCTCCTCGAGTCTCCTACCAGCCTCTTAGCTCACGCCTTGCCTTCCCTGGGTTCCA	False	True
2	12703133	12703219	TATACTATAATT	False	False
2	13043993	13044062	TTTAATACAA	False	False
2	14440989	14441206	CAAGTAGGATGTTGTGTGATGTGTTATGTTGTGTTA	False	True
2	16911685	16911781	CCCCCCCAGCCCCCCCAAC	False	True
2	17284532	17284609	TAATGTCAAAAATAG	False	False
2	18012237	18012300	TATATATGTATG	False	False
2	18122541	18122782	AGATACTCCACACCCCCAGGAGAGACCCTCGAG	False	True
2	18191981	18192183	GAAGAGGAAGTTCCTCCTGAA	False	False
2	18712648	18712745	AGAAAAGAAAAGAGGA	False	False
2	18873059	18873126	TTTAAAACAT	False	False
2	19474391	19474508	TTTTATATATATATA	False	True
2	20659855	20660062	ATATAAAATTAA	False	False
2	20671039	20671889	TACTAAACTCTCCAAAATACTTCTATAATATAGGTACAACTTTCTGATGTTGTAAATCACCATGCTTTATTTTGTTTTGAACATC	False	True
2	21523498	21523581	TATATATGTATATGG	False	False
2	21802638	21802823	ATGCAAAAAATCAAAGCATCAAAAAATCTAC	False	True
2	22354626	22354707	AAAAAAAAAATAAG	False	True
2	22727765	22727921	TAATATATGGAAAAATGTATTCATCGAC	False	True
2	22951500	22951651	GAGTCTGCGGTGGGTGGGGCCAGG	False	True
2	25456071	25456252	GCTCCATGAACGATCCCCTTCATTCCAGCACATGCA	False	True
2	27629224	27629341	TCTCCTCCCCTCCCCCCT	False	False
2	27761599	27761760	CCCCTCCCCCACCCAGGTCCCCTCCTCC	False	True
2	29080986	29081040	TATCTATATC	False	False
2	29549802	29549863	AAGATCAGAA	False	True
2	31586523	31586902	GCCTCCCCCTTCCCCCTCCTCCCGTG	False	True
2	31617975	31618041	CATTTATTTATA	False	False
2	32910202	32910304	TTATTTTTTTAAATTTTA	False	False
2	33511785	33512004	TAAACCAGATCAGACAGATC	False	False
2	33698701	33698831	TGGTATATTCAC	False	True
2	34588159	34588345	AATACTAATTCATAGATATTTGA	False	True
2	34919549	34919618	TATATTTAAAT	False	False
2	36094270	36094470	ATGCAAGCATAGATTGGTAT	False	True
2	36365082	36365349	TATATACTACATAATATAATATAATATTAATATATTATTATAATATAATA	False	False
2	37587306	37587416	TGTGGTAGGGTGAGTG	False	False
2	38829250	38829461	TCTGAGGGGAGATGACTAGGTCTCTA	False	True
2	39289035	39289238	GCCTACATGTGA	False	True
2	40234507	40234561	ACATATATAT	False	False
2	41420245	41420344	ATATATTTTGAATT	False	False
2	42032346	42032415	AATATAATATA	False	False
2	43328651	43328751	TATTTATATAATTATA	False	False
2	43349574	43349763	TATATATATACATACATATACA	False	True
2	43525409	43525801	GTGTGTGTGTGTGTGTCTCAAGCTATCTTAGAGAAAGAGCCAA	False	True
2	44000588	44000694	TGAAAGAGGTGAAAAGTA	False	False
2	45523156	45523325	GCCACCCTGCCTCACTGTGGGCCA	False	True
2	45712486	45712641	TTGTCCATGGCGAGGGGACCCTAGGAAGCTC	False	False
2	46327117	46327224	TAAAAAAATAAAA	False	False
2	46555531	46555692	CATAGGTTGATAGGTAATGTCTGT	False	True
2	46899823	46899900	TTATTTAAATT	False	False
2	46901697	46901763	GTGTCTCTATT	False	False
2	47398018	47398116	ATAAAATTTAAAAACAAA	False	True
2	48537612	48537736	TTAGTTTATTTTATTTATTAT	False	False
2	48596480	48596536	TTTAATATATA	False	False
2	48666951	48667007	AAAAATAAAA	False	False
2	48828727	48828809	CATATATAGAAT	False	False
2	49953108	49953194	TTTTATTTTT	False	True
2	51700794	51701079	TGTGTGTGTATATATG	False	False
2	52069722	52069814	ACATTCAATAT	False	False
2	53031319	53031397	AGAGAAAGGG	False	False
2	56218846	56219037	TTTCTTTAAAATATG	False	True
2	56220466	56220533	GATATATCTTTGT	False	False
2	56290049	56290118	TTTTTTATTTTA	False	True
2	56307235	56307538	TTTCAGTTCACTAAAACAGATTTACAACTCAGAAACAACCCATCACCTAACATGT	False	False
2	56519444	56519510	TATATATACTTT	False	False
2	58048281	58048366	TAGATGATAGATAGA	False	False
2	58132306	58132423	TTATTTTTTACTATT	False	False
2	58417743	58417878	TCCACATATGAGTGATATTACT	False	True
2	59891794	59892394	GGTGAAAGAGAGGAGCATCTGCTCTAGATCTGAGCGAAACTGGTATGGCTAGAGCATGGAGTCTG	False	True
2	60175329	60175420	TAGCCCCTCATGAATG	False	True
2	61566624	61567239	GTGGGCCCGTCCCGTGCACC	False	True
2	62791758	62792900	ACACACACACACACACCCTTGTACTGTTTCCATCTT	False	True
2	63798404	63798484	TTTTTTATTT	False	True
2	66150795	66150866	AGAATATTTAT	False	False
2	66732620	66732724	TATAATTAATA	False	False
2	66805188	66805315	TTAAAGAACAAGAAAAATTGTATA	False	False
2	67186096	67186209	ATATAATTACATATATATAT	False	False
2	67520434	67520538	TATATATAATTAC	False	True
2	67980316	67980539	TATATAATAAATATATATA	False	False
2	68052899	68052962	CACACACATCA	False	False
2	68919606	68919671	TATTTTTTAATTT	False	True
2	69957880	69958248	CTCTCTGTCTCTCTCTCTTCCATGTGTGTGCA	False	False
2	71235805	71236098	CCCCTCCCCT	False	True
2	71958496	71959360	CATCCATCCACC	False	True
2	72385190	72385483	TATATATATTATATA	False	True
2	72464170	72464228	TATATGTTATA	False	False
2	72586238	72586652	CCCTCACTCATAGTGCTGTGGGCACAGTGCTAA	False	True
2	72621213	72621543	TCCATCCATTCACCCATCC	False	True
2	72849214	72849306	GGAGGAGAAGG	False	False
2	73098125	73098276	TGGCACAGAGTGGAGGGGAGCCG	False	False
2	73673617	73673722	AATATAGTATATTAATAA	False	False
2	74247469	74247581	ATCTACTATCT	False	False
2	75624362	75624739	AATTGTATATATATAATAC	False	True
2	76233247	76233372	ATCATCACCATC	False	False
2	76599957	76600208	ATTACTTTTGCACCAACCACA	False	False
2	76661590	76661655	AATTTATTTTT	False	False
2	76735430	76735592	ATTATTATATATC	False	False
2	77320700	77320808	TTTTATGAAAA	False	True
2	77587451	77587579	TTAAAAAAAAATAAAA	False	True
2	78371393	78371470	CCTTTCTGTCTT	False	False
2	79154978	79155145	ACACACTCCTACAACCCCAC	False	False
2	79607541	79607701	AACTGTTCATGTATCTAAATGAAGGCCT	False	True
2	79640796	79640896	TGTGTGTGTGCTG	False	False
2	79967868	79967952	AAACACTTTGTA	False	False
2	80804844	80804965	CACCCCCTGTCCAGAAACCTTC	False	True
2	80931434	80931631	ATATATAAAT	False	True
2	81014701	81014757	CATTACTAAGC	False	False
2	81114721	81114865	ATATTCATATATATTATATATAT	False	True
2	81977363	81977477	TAATATATTAACTATATAAC	False	False
2	82344366	82344494	TTAATATTTTATT	False	False
2	82703693	82703786	AGAGTGAGGAGAGTGAGG	False	True
2	83255456	83255557	ATATTATATTTTATATATTT	False	False
2	84753074	84753205	TATATATTAT	False	False
2	86241010	86241138	AAATGTTAATT	False	False
2	87343530	87343614	ATAACAGAAAATTAA	False	False
2	88224634	88224723	GAGTTTATATAGTTTA	False	False
2	89371041	89371276	GACTGCACTCTAAACAGCCAGGACCTAGAACACAGACCC	False	True
2	89544119	89544259	ATTACTTTTGCACCAACA	False	False
2	90607152	90607348	CATCACCCAC	False	True
2	91592726	91592844	AAATTTAAAA	False	True
2	92204034	92204106	AAGAAAGAAA	False	False
2	92410154	92410223	TATAAATTTTA	False	False
2	92557552	92557636	TTTTTTTTAA	False	True
2	92824353	92824408	TATATATTATA	False	False
2	93379470	93379559	TAGTATTGTGAAA	False	False
2	94190141	94190607	AAGATTGTGGAGGGGTCAG	False	True
2	94771939	94773112	TCAGTAGTTGAGGCATGTGGGC	False	True
2	95930574	95930758	TGAGCCTGAGGGGGCGCCAGAAGA	False	True
2	96430372	96430432	TTACATTACT	False	False
2	97643966	97644051	GGAGATGGTGGA	False	False
2	97646124	97646214	ATCTAGATATTATATATA	False	False
2	99037063	99037169	ATTACAGCTACCCTAGTGAGT	False	False
2	99290273	99290525	TTTTAATAAA	False	True
2	99290664	99291174	ATTTTAATACATGT	False	True
2	99910299	99910444	ATTATATATAGATAAT	False	True
2	100272033	100272091	CTTTTAAATA	False	True
2	100850180	100850530	TTTCTTCTTTTCTTTCTTCC	False	True
2	102036554	102036696	TTTAGTTTATGGATTATTTGTTTA	False	True
2	102226736	102226826	TTGACTAGTATATTA	False	True
2	103491149	103491333	TAATTATCTATAGATAATTACTATCTATC	False	False
2	104123605	104123774	TGCAAAAGTAATTGTGGTTGG	False	False
2	105547544	105547612	ATATTAAAATAT	False	False
2	105868918	105869225	CAGCAGGGGGAAGGGTCAAGGTCACACACCA	False	True
2	106558133	106558195	TTAATTTTGTA	False	False
2	107857702	107857783	TTGCTTATCAC	False	False
2	108135266	108135394	GGCAGGTGGCTATGGTCACT	False	True
2	108434304	108434379	TTATTTTATAATTA	False	False
2	108701598	108702002	CTGCGACGGGCGCGCTAAAGCGCAGGCGG	False	True
2	110839579	110839653	GGGATGGGAGG	False	False
2	111663209	111663381	CTCTGCCTCTGGCCCCGCCCCTCA	False	False
2	112388449	112388875	TGGTTATACAAACTGTATA	False	True
2	113261177	113261233	TAAATTTCTA	False	False
2	114565087	114565276	AAAAATATAAATTT	False	True
2	115189466	115189732	GATGGATAGATGGATG	False	False
2	115538562	115539758	CCACAGCCACCA	False	True
2	115751098	115751176	GTGGTGGCTGTG	False	False
2	115757212	115757326	CCACAGCCACCA	False	False
2	115760141	115760240	GTGGTGGCTGTG	False	False
2	115856767	115856845	CCACAGCCACCA	False	False
2	115881025	115881128	GCCACAGCCACC	False	False
2	115885762	115885829	GGTGGCTGCGGC	False	False
2	116292709	116292797	TATAATATATATGTG	False	False
2	116475851	116475940	CCTCCTCCCTCCCCATA	False	False
2	117443211	117443313	AAAATAAAATTAAA	False	False
2	118603832	118604312	TGATTTGAGTTTATCTGGGAGTGTGGATGGGCATTGGGTATTTAGTCAGTACCT	False	False
2	119004531	119004878	CCCCCGCAGGTTCAGGGCC	False	False
2	119260299	119260860	CCCAAGGGGGGAGACAGGGAC	False	False
2	119359640	119359800	CACACACACACACTCGACCTGGTCTCTCT	False	False
2	119359987	119360613	TCTCTCTCTCTCACACACACACACACACTTGGTCTGG	False	True
2	119423192	119424789	GTGTGAGGGGTCCACAGAGGAGCCTCGGT	True	True
2	119579259	119579717	ACACACACACACACACCCCATACACTGAACCTGAAATTCAAACCTCCA	False	True
2	119752266	119752388	CATATTCTACTACCAG	False	False
2	119984329	119984595	GGATGCTCTGGGCTGATTGA	False	True
2	120341137	120341722	TCTCTCTCTT	True	True
2	120456000	120456083	TCCCAGGTGAG	False	False
2	121438414	121438681	CCCTTCCCCCCCCCCC	False	False
2	121439720	121439904	TGAGGGATGCTGGTAGG	False	False
2	121470588	121471926	ATCCACCACCCATCCACCCACCCACTG	False	False
2	121477831	121477985	ACACGTCTATCCACTCTTCATACACGC	False	False
2	121481775	121481977	AATCCACATCACAGGACACAGTCTTCACAGTAA	False	False
2	121520347	121520480	CCATCCATCCAC	False	False
2	121541713	121542150	TCATGGGTCTCTGGTCCTTATGATATCTGAGGAGAAGGGGGTCT	False	False
2	121572334	121574400	GAGGCCAAGTGCCGGCGGGCCGGCTGGTCGACCGGGCTCGGTCGCCCTCCG	False	False
2	121605562	121605961	TATCCATCCATTCATC	False	False
2	121615624	121616494	GTAAAATCTGACAGAAACTAGGGATTCTGAG	False	False
2	121617567	121618185	TTTTACCTCAGAACTGCCATCCTTCTGTCAA	False	False
2	121640507	121640876	GAGATGGAGGAG	False	False
2	121675497	121676035	CATCCATCCACCCATC	False	False
2	121689156	121689667	TGGATGGATACATGGATGAGTGGATGGATGGATGGATACATGGATGAGTGGATGGA	False	False
2	121695152	121697197	GGACCTGTATCTACAGAGAAACACCCCTGTCCTCCTCCTGA	False	False
2	121699993	121700696	TGAGGTAAAATCTGACAGAAAAGGAGGTTC	False	False
2	121712791	121713196	TCTATCTGTCCATCCATTCACCCATCTATCTACTTAT	False	False
2	122692707	122692795	TGCCTCTCTCTGGC	False	False
2	122932948	122933094	GTCCACACCTCAGCCCATGTGCTCA	False	False
2	123078806	123078984	CATGGAGGTCACAGGTGA	False	True
2	123232751	123232915	CCTGGCTGTGGCTCAGGGTCCCGGGGCT	False	True
2	123436963	123437103	GGGGGAAAGGTGATGAGGAGGGT	False	True
2	123554099	123555547	CCTCTCCTGGACTCCACATCCAG	False	True
2	123797344	123797410	TCTCTCTTTCTC	False	False
2	123811871	123813741	TGGTGGTGGTGATGA	True	True
2	123938472	123938533	TATATACATATA	False	False
2	123966992	123967115	TCTCACATGTCA	False	False
2	124003413	124003693	GGGGGGCGGGC	False	True
2	124238787	124238944	GGGCCGGGAACCCAGAAGGGAG	False	True
2	124624156	124624269	GGGAGGGAGAG	False	True
2	125972217	125973077	ATACCCTGGGGGGTGGTGCACAG	True	True
2	126142530	126143471	GTGTGTCTGT	False	True
2	126144987	126145608	GTGTGTGTGTGTGTATATCTGGGTCTTTACA	False	True
2	126152289	126154445	GTGTGTGTGTGTGTGGTG	False	True
2	126586337	126586690	GACCTGCCACAGAGCCCCACGCTGCAGGGCGTGGAGTCTCAGCCGCACGCCTTTCACCC	False	False
2	127062936	127063346	TGTGTGTGTGTGCGCACACGCATGCATGGGTGTGCACAAGACTCCGAGCTGCGGGTGTGTGTGTGTGTGTGTGTG	False	True
2	127423958	127424643	CACACACTCCCCAT	False	True
2	127651840	127652187	CAGGAGAGTGATGGGAAGGGGCTTCCTGGGGAGGGACATTTGCTCTCCTGGCAGCCTTGCTGGCAGCGT	False	True
2	127782792	127783215	ACTCATCCATCCACCTACCTACCCATCCATCCATCCATCCATCCACTCACCCATCC	False	True
2	128090678	128090772	TCATTCACTCA	False	False
2	128164997	128165460	GTGTGTGTTGGGAGGGAGTGT	False	True
2	128200029	128200602	ACACAGACACAC	False	True
2	128691457	128691983	CACCACCACCACCAC	False	True
2	128770508	128770614	GAGGGAATCAGGTCAGA	False	False
2	128786850	128787754	CACACACACCCCACACACT	False	True
2	129088285	129088438	TGAAAGTCATATTTATTTTA	False	True
2	129367467	129368105	GCCAGGGGCGGGGTTGCGA	False	False
2	129380296	129380421	ACCCCGCTTCCCATCCCACC	False	True
2	130280651	130282274	TGGATGAGTGGA	False	True
2	130305223	130305653	TGGCGTTCACTGCACTTCCTGTGCGTCAGGCGTGGGGCGTCACGCTCTGGGTGTGAGATCGCTGCTGCTCTCACAGCAGCCCAGTG	False	True
2	130590882	130591176	ATGGATGGATGGAGA	False	False
2	130701329	130701677	CACCAGGCATCA	False	True
2	130833911	130834210	ACGGCATTGGTACCCAGTTCCTGTCAGATGGATGGATAGGGGAGGATGGATGGATGG	False	True
2	130867299	130867428	GTCCAGGGGCGGGGCCTC	False	False
2	130959854	130960063	GGGTGGATGAGTGGATAGATGGAT	False	False
2	131264863	131267168	CACAATCACAACACAGCCCTTCACACACAACA	False	True
2	131303856	131304148	GTGACAGCAAGGAGCACGTGTGGTGGGCACTGAGTGGGCCGAGGGGAGGGAAGGGGGT	False	True
2	131454712	131454948	ACACACACACACACACACATCTGAATCACTCGGCTG	False	True
2	131966436	131967073	ATGAGTGTGTGTCCTGGACTCCAGTCTA	False	True
2	132080810	132081064	GACTCGAACCCAGCCAAAACCCAGTTTGG	False	True
2	132525121	132525524	ATATCTGATCATCCAGAAGG	False	True
2	132552138	132552423	ATATCTGATCATCCAGAAGG	False	True
2	132586852	132587002	AGAAGGATATCTGATCATCC	False	True
2	132930415	132930671	ATCGCCTTGTGGTCCTTATGCTCTGTG	False	True
2	132967862	132968118	CATCCATCTGTCCATCTACACATCCATCCATCCATC	False	True
2	133058140	133059210	CCCACACCCACCAACCCCAAAGCCCATGCTCCTCTGTCCACCGCCCGCTCCTGACTGCCTCAGGCACCGCTAAGACCCAGGGTGGTGGG	False	True
2	133201639	133201828	GGCCTCTGTCCCCGTCCCCCCTTCTCCAT	False	False
2	133232686	133233067	GGCTGCCTGTGATTTGAGGGGGAGGGTGGTGGTCC	False	True
2	133276492	133276914	CTGTGCCAAGGTGGACACTTCCATAGGAGACACCCCCATCACAACACACACACACACACACACACACACACGCACACCACACAG	False	False
2	133296096	133296642	CATACACACACACACCCAGGACACACT	False	True
2	133309578	133309887	AGCCGCCCCTGAGGTTCTGGGACGGTCTGGAGAGGTGGGGTCCGGGCCCAG	False	True
2	133351904	133352355	GGAGGAGGGAGTCGTGGG	True	True
2	133411512	133411723	CCGCACCGAGGACCCCGCCTGTGAGCCCAACTCTATGGTT	False	False
2	133576923	133577297	GGGGCTCACGCCCGGGGCCAGCCGTCCTCTTCAGAGGCGGAA	False	True
2	133589682	133590348	GGCAGACTCAGGGTGATGAGGAGCCGCCCTTTATGAGCACCGTCTCTGCCAGGCGTGTGTGTGTGTGTGTGTGTGTGTGTGTGTGT	False	True
2	133614627	133615145	AGAGAGAGCCCTCGCCGCTCTCAGCCTCAGCCAGGGTTTC	False	True
2	133757094	133757372	CCCCCGCCCCCGAACCGGGCTCCCTCCGGGCCGGACCCCCGAACCGGGCTCCA	False	True
2	133765841	133766041	GGGTGGAGGCCTGGGGTGGCCT	False	True
2	133771993	133772142	CTCTACACAACAGACACACACTG	False	False
2	133792293	133792638	GGATGGAGTCAGGAGAGAGTGGG	False	False
2	133806966	133807084	AGGGCTGGAGCTGGGGTGGG	False	False
2	133837036	133838927	GTGAGAAAACTGAGGTCTAGAGAAGGCAGTGGGAGACGCGCAGGTGGGATTGTGCCCAGGCCTGGCGG	False	True
2	133856769	133862020	GATGGGTGTTATTGGCGATGA	False	True
2	133889828	133889948	CTGTGTCCTGTCCACGCCCC	False	True
2	133951575	133951949	GGGGAGGGGGA	False	True
2	134024997	134025566	CCTGAATGCTCAGGTACACACACACACACC	False	True
2	134089349	134090120	GACTCTCCCGTGGAAAGGCTCCAATGTCCATGCT	False	True
2	134097323	134098166	ATAAGGAAGGAGCGGTACATACACACAGAGGAATATTAGTTAGCCGTGA	False	True
2	134319755	134319995	TCTACACTGCCTCCATCTG	False	True
2	134395799	134396217	GGGCACCATAGCAACTGGAATCGGGGGCGTTACTTCCAGTGCCCTCCGCGGCC	False	True
2	134557861	134558158	CACACACACACATGCT	False	False
2	134569510	134569720	AGGACAGAGGGAGACGAGCCCACCACCGAGTGCATCGTGGGA	False	True
2	134602754	134603046	ACACACACACGCAC	False	True
2	134608197	134608393	GTGGACAGGTATTCTGCCTGTG	False	True
2	134650512	134650807	TGGTGCTCCCAGGGCGG	False	True
2	134691931	134692082	GTGTGTGTGT	False	True
2	134719172	134719484	CCCTCACCTCCCCCGGGACCGC	False	True
2	134756360	134756531	AGGGTCAGGGCAGG	False	True
2	134769299	134769802	ACACACACAC	False	True
2	134773832	134774004	AGAGGGCCTGAG	False	True
2	134781032	134781372	CACGGCGTGGACCCTCCAGCCCTGCGTGTGGATTGTGTCACGGTGTCCAGACTCCCCAACCACGTCCC	False	True
2	134876555	134878354	CACACACACACCCCTAT	False	True
2	134888773	134889074	CCCACACACCCACCAAGCACA	False	True
2	134971016	134971356	TCCCTGAGGGGAACCCG	False	False
2	134985757	134985856	GGCGAGGCCTG	False	False
2	134995788	134996231	GGGCCAAGCTCACCCAACCCCGAACCGGGTCAGAGGGAGGGGACTCAGGAGCTCC	False	True
2	135017721	135018794	AGTCACTGAGGCCGAGGGGAGCCCAAGGGGCAGCCAACACCCCGAGAGTGGTCGTGAC	False	True
2	135023069	135023244	ACCCCACTTCCTGCTCCTGA	False	True
2	135035649	135035889	CGCCCCCTCTGCCCCC	False	False
2	135049039	135049433	CTGAGCCCTCGAACCACAGCTC	False	True
2	135055607	135055831	GCACACGGGGGCAGGGGGCGGGGCCTTTGCT	False	True
2	135061648	135062029	CCTCCACCATTGCACGGCGCTGAGGACGGGGCAGCCCGGCCA	False	True
2	135077044	135077268	CCCATGGAGCCCTAACCCCG	False	False
2	135081814	135082002	AGGAGGACGGGCTGGGCGGGAAAGAGGCCA	False	True
2	135217893	135218964	GCTCACCGCCCGAGT	False	True
2	135230102	135230215	CCATTCAGCTTCCGTGTTGT	False	False
2	135230440	135231007	TCTTAGGGACATCACTGAAATGGGGAAGGGGAAGGCTTACACCTTGAATAGCCGTG	False	True
2	135248634	135248868	CCTGCTCTCGTCCGCCCGGGCCTGGC	False	True
2	135267477	135267718	CCCGGCCTCCGTGCTCCCCCTGCCCTGACCTCCAGGGACCCTCGTGA	False	True
2	135395772	135396408	GGATGGATGGGTGGGT	False	True
2	135404264	135404680	CGCCCCCCACCCCAGGGTCACACAGCTCACTCAGGACGGGCCCGTC	False	True
2	135410553	135410674	GGTGGGGCGCTCCATCGCG	False	True
2	135443608	135444360	GTGTACACACTTCTCCTCTCTCGAGGTCACT	True	True
2	135495559	135496065	TGAGGAGGCAGGCGCGGGCCCAGGACGGATGGTGCAGTAACACTG	False	True
2	135589555	135590017	TGTGTGTGTGTGTGAGATGATTGAGAGCTGCAGGCTTCGTGCGTCTGCGTGTC	False	True
2	135613679	135614503	GGGGGCCCGGGAGTTAGGGGGCACT	False	True
2	135619290	135619673	ACAAGGTGAGCACACACCC	False	True
2	135620032	135620150	CCCAGGGAAGGAGGGAGGT	False	False
2	135623916	135624265	CCACACATGGGAGCACACAGACAC	False	True
2	135634805	135635383	CATCTTTCACCTCCACAGTGATGCCTAACTTTTGTGGAGTGTCTATCACACGTCTGGGT	False	True
2	135657953	135658259	GCTGTGTGAACCAGGCGCTGTCCGTCTCTCGGGTTTAGAGGGGTCCCTGCC	False	True
2	135700230	135701111	CCTCTCCCGTGAGGCGCGGGGTCTCC	False	True
2	135761382	135761677	TCCCTCAGCGCCTCG	False	True
2	135906236	135907579	GAGTCAGTGAGATCAGGGGCAGGGACCGTCTCCATCCCTCCTGCCAG	False	True
2	135941406	135942128	CACACACTCA	False	True
2	135971477	135971636	CACGCAGACCATCGC	False	False
2	136000046	136000175	CAGATGGGGCCTCCA	False	True
2	136017099	136017563	ACCCCCAGTGCTCTGACCCCTGACTGTGACCCCCCATCCCCCT	False	True
2	136025972	136026180	CCCCGCCCGCCTCACCCCCT	False	True
2	136040288	136040816	ACAGCCACTGAGCCTGAGTGCCCGAGACCGGGAACC	False	True
2	136045932	136046144	GGGGGCCCCGGGGGTGTG	False	True
2	136064443	136064541	TGGGGACTGCTCCT	False	False
3	152190	152837	CCAAAACTGCACCTGAGGTCACACGACCACACTCTCCATGGTGACCTCTA	False	False
3	286016	286086	TTTTTTTTTTC	False	True
3	2189457	2189523	TTTTCTTTTCCTT	False	False
3	2798942	2799257	GGACCTAGTTCCATGGCTCTTCCTTCCCCTCGCTCTGTATCATACCCGACCCTCA	False	True
3	2993687	2994369	CTTCCCCCACAAGGCCTCCCGAGCTCTCTGCTCTGTGCCCCAGGGTGAGTCCACAGGCCCTG	False	True
3	3077476	3077540	ACTCATTCACTT	False	False
3	3250519	3250783	TGATGGATACTTGCACACAGGGTCCTCTC	False	True
3	4114824	4115697	CACACACACACACTCACTGGATCCCT	False	True
3	4255456	4255665	ACCAGGCTAAGTCAATGAGTATACACACACACAC	False	False
3	4855983	4856048	TAAAAATAAAA	False	True
3	4930356	4930497	TTATATAATATAGTACATAATAT	False	False
3	5145409	5145512	ATATAACAATATATAA	False	False
3	5182347	5182417	AAAAATAAAATA	False	True
3	5542160	5542261	AGTATATAAGAGTATATA	False	False
3	5996355	5996446	ATTTCATAATATTGA	False	False
3	6642414	6642483	TTTAGTAAAT	False	False
3	6683264	6683330	AAAAGAAAAAGAA	False	True
3	7926027	7926187	CTTGTGTAGTACCTAGTT	False	True
3	8187385	8187630	ACCTTTTTTGATTTCTTATGGGATCAAGTTCC	False	False
3	9440100	9440388	ATATATATAATTTTTAAAAAAACA	False	True
3	9466686	9467636	TCCTGGGAGGGAGTGTGTGTGTGTGTGTAGC	False	True
3	9855182	9856644	GTGATGGTGGG	False	True
3	9890278	9890789	CTCATCCTCCATCACT	False	True
3	9948384	9948441	TGTGTATGTG	False	False
3	10340161	10340367	ATACATAGTTGGGAAAGTT	False	False
3	12283788	12284212	CTCACGCAGGCCAGACGAGGGCGGAAGAAGGGCCGTCACGTGTGACGTGCGCAATGTGTTCACGTTAGTGC	False	True
3	13919505	13920109	CTGCAGGACGGGCTGGGGAGCTGTGTGAGACTGGGGGCTCTGGTGAGTGAGCAGGGAGCTGGGCGGC	False	True
3	14138061	14138117	AGGGAGAGAG	False	False
3	14165246	14165883	CTCTAGAAGACCAGGAGGCAATGAGAC	False	True
3	15330684	15333194	ACTCTCTAGCATGGCAC	True	True
3	15428606	15429452	CCAGCAGCCCTGCCCCAAGCCCAGCTGCCTCTCCAGGCCACGACGGAGCCTCGACTCCAA	False	True
3	15569499	15569553	GGGGTGCCTG	False	False
3	15574075	15574237	AGTCTGTTTCCCCATGTCTGTG	False	True
3	15775413	15775576	TATATATATAATATATAGT	False	True
3	16848797	16848876	TGTGAAAATAAA	False	False
3	17079673	17079948	CCCCAGGAGCCCCTGTCTGAGTGGGGAGACAGCCCCTGC	False	True
3	17212422	17213157	AGCCACCCCCGGAGGAGATGCCGCCGC	False	True
3	17753851	17754095	GGCTCTGGAACCTTGGGGTGGCAG	False	False
3	17805092	17805374	CAGCACTGCTGGGGTGGGGGG	False	False
3	17865030	17865179	TTTGGTGGGCAGCATGGGTTGCAT	False	False
3	18050255	18050345	TGGTATTTCTACTTAA	False	False
3	18070909	18071237	TTTGAGTCGGACATGGAGGTGGACATTTCACGAAGG	False	False
3	18080363	18080442	TTTTAATATGT	False	False
3	18280439	18280633	GGCTATCAGATGGTGGCTGTAG	False	False
3	18341547	18342057	GCTCAGGTCAGTCTCTGGCTTTGGACAACATGAGTCAG	False	False
3	18433647	18434893	TGGCTCAAGTCAATCTTCAGCCACAGCCAACAAGGACT	False	True
3	18434995	18435539	AGTCAGTCTTCTGGCCACAGCCGACAAGGATCTGGCTCA	False	False
3	18444943	18445378	TAGAAGACTGACCTGAGCAGATCCATGCTGACCAAAAC	False	True
3	18582680	18584142	CAGACAGACAAGGCCAGAGCTCTCACTATGGTA	False	True
3	18584558	18585176	AGACCCACGAAGATGAGG	False	True
3	18624113	18625433	GAACACCTCCTGCAAGAACAGAAGAAGAACTGCGCCGCCAGGAACGC	False	True
3	18690918	18691085	TGGGAGGGTGC	False	True
3	19074130	19074259	CCGCCGGCCCTCCCCCA	False	True
3	19091282	19091759	TCCTGGCTCATGTGGGATGACCGGTCTCTAACTAATACTCCTAGAAGAGTG	False	True
3	19311172	19311279	CCCCGCCCCGCTAC	False	True
3	19845469	19845542	TTTTAATTTATAAA	False	False
3	20479117	20479358	GTGTGTGTGTGTGTAAAGTGGCTGCTTCCCAAGAGGGGTGTGT	False	False
3	21965884	21965954	CTTTCTTTTCGA	False	False
3	22471065	22471130	AGTTAAATTTT	False	False
3	22504637	22505133	GAGCTGCCAGAGAAAGGAGGGGCAGCAATGAATTAATGAGGGGTG	False	True
3	23530877	23530955	TATATTATAATTTTA	False	False
3	23586536	23586687	GGGTACAGGAAACCCCCACACCCGCCCTCT	False	False
3	23732511	23732588	CACCAACTCAATGGA	False	False
3	24759594	24759778	GCACCAGGCATTCCC	False	False
3	25182051	25182127	TCTTTTTTTTT	False	True
3	26761938	26762077	ATTAAATAATAATA	False	True
3	28452537	28452888	TATATATATAATATATATATAGCAACATGTTGGGCACTATAAGTTACAAAGATATT	False	True
3	28703395	28703488	TTATTTATTTTATTCTC	False	True
3	28763598	28764324	GGTGGGGGTCGGCTGGGGCAGTAGACAGCGATGTCTCTCACCAGATCACCACACAGGACAGCAAAGAGGGGAGACGGGGCAAGAAGCGCAGGG	False	True
3	29281245	29281578	CTCCCTCCCTCCCTCCTCCTTTTCCCT	False	True
3	29721400	29722423	AAACTGCCGCTTCACACTCACTAGAAGGGCTTACACACACA	False	True
3	30035726	30035814	AGCCTTCCAGTCC	False	False
3	30158571	30164485	CTTTTGTCTAGAAGTGCAGCCCATTCTCCTTTCCCTGGGATTTTAGACTCGAATTCTTCAG	True	True
3	30475782	30476446	GAGCCTGTGTGCTCTACAGCCCGTGAGCCACAACCACAGAGACCGCACACTGCACCTACT	False	True
3	31704909	31704993	TAAAATTTTAA	False	False
3	32703783	32703874	AATTAAATTTAAT	False	False
3	32886870	32887154	TTCCCCCTCCTCC	False	True
3	33537393	33538047	GTGTGTGTGAGT	False	True
3	35776900	35777264	TTGACCAGCAATCTTACTGATAAAACACTTAACACATACTTTATATATTACATGTATTATATACTTATATTC	False	True
3	36287056	36287225	TTTTCCAAATTTCCTAGCATACTGGAAGAAC	False	True
3	37462244	37462320	TATATGTGTG	False	True
3	37543737	37543797	TTTTTTAATTT	False	True
3	38123876	38123937	AATTATATTA	False	False
3	38295285	38295361	TTTTAATAAA	False	True
3	38580227	38580400	TTTAAATTAA	False	True
3	39507592	39507735	ATTAGTTGTCAATTAATATTTTTGAG	False	True
3	40058955	40059037	TAATATCTTTATATC	False	True
3	40076283	40076423	ATTATAATTATATTACTTATAAGTACTT	False	False
3	40331136	40331192	TTATTTTTGA	False	False
3	43585543	43585614	TATATATATATATG	False	False
3	43586780	43586932	AATATCTCAGGATATTG	False	False
3	45164295	45164365	TTTAATTTATTT	False	False
3	45727848	45728068	AGTAGTAAAATTAGGAATAATT	False	False
3	49277087	49277163	AATTAATTTAT	False	False
3	50054078	50054160	TTTATAATATATAAA	False	False
3	51332689	51332959	AGACCTGGAGCTCAACACCGC	False	True
3	52410326	52411461	TATACACACAG	False	True
3	52723679	52723767	TAAAATATATA	False	True
3	52975078	52975184	AATGGTGATGGCATTGAT	False	False
3	53225338	53225492	CTTCCCCCACTTCCTCTA	False	False
3	53904063	53904227	ATGCTTATTA	False	False
3	54330067	54330343	AAATTAATTATTTTAA	False	True
3	54330752	54331238	TTAAAATTTTA	False	True
3	54331348	54331599	AAATTTATTTTT	False	True
3	54331839	54331995	TTAAAATTAAAATTATTAATATTAAA	False	True
3	54332106	54333123	TTATTTTTTTT	False	True
3	55462522	55462582	TTTTAGTTTGG	False	False
3	55593171	55593415	GTATGTGTATGTGT	False	True
3	56078107	56078205	TATATATATACA	False	False
3	58287055	58287179	TTTCCAAACATTTCAAAATAAAA	False	True
3	58363813	58363961	ATATATATATA	False	False
3	58451828	58451924	TATTTTTTTTTA	False	False
3	61215143	61215215	ATATATATACACAC	False	False
3	62015374	62015515	TTATTTATAAATATTATTCATAATA	False	True
3	63479428	63479487	TGATCTTCAGG	False	False
3	63903017	63903097	ATTTTATTTT	False	True
3	63931572	63931651	TTTCCTTCCTTCT	False	False
3	64706255	64706367	ATAGAAAGTTATTTCTATCACA	False	False
3	65016586	65016678	CATACATATTACATA	False	True
3	66430677	66430763	AGAGAGAGAG	False	False
3	66452374	66452475	ATTTATTACTGATAAT	False	False
3	67251355	67251426	GTTCTGCATAAGA	False	False
3	67719097	67719224	GTTAGTATTTTATTATTTCTAA	False	False
3	67941334	67941385	TGTGTGTGTA	False	False
3	68588067	68588169	TTCATTTATCTGAGTGTGC	False	False
3	69387655	69387711	TACTTTATAAG	False	False
3	70836908	70836975	ATATAATTATT	False	False
3	72916747	72916915	ATTATTATCAAT	False	False
3	74406035	74406198	GTGTTCTATATCTGATTTCA	False	True
3	75725921	75726067	GTTAAGACATGTGGTT	False	True
3	76429958	76430072	GGTTATGGTACACTCAC	False	False
3	77558931	77559173	CACACACACACACACACACCCCTACCTTTCTTTATTCCTGGCCAAT	False	True
3	77559327	77559565	CACACACACACCTACCTTTCTTTATTCCTGGCCAACA	False	True
3	77559857	77560576	ACCTTTCTTTATTCCTGGCCAACACACACACAC	False	True
3	77942850	77943128	ATACAGTGTATT	False	False
3	78212628	78212826	TTAATAAATATT	False	False
3	79234736	79234979	TTGGCTGTCTATGTACCCCTGGTATAAGGTAAGGTG	False	True
3	80065827	80065904	TACTAGTATTTCTAA	False	False
3	81005429	81005638	CATTCATACATGACTACTCA	False	True
3	81685651	81685742	GATGGATGAATAGTTG	False	False
3	82129948	82130074	TAGTCTGTCTCATATGGAGG	False	False
3	83175567	83175822	TGCGTGTGTGTGCA	False	False
3	83500947	83501091	TAAAGAACAGGTAGAAGGT	False	False
3	85659971	85660344	ATATATATGTAAAGAAT	False	True
3	86166984	86167059	ACTCAAATAATACT	False	False
3	86622311	86622542	GTGTGTGTGTGTGTAGGG	False	True
3	87053696	87053917	TGTGTGTGTGTGTGTGTG	False	False
3	87081003	87081070	AGTACTAGTACTT	False	False
3	87604361	87604429	AATATATTATAT	False	False
3	87888484	87888559	TCCTTTTCCCT	False	False
3	88758389	88758615	ACACACACACACACACACACACAGCCCTGGAAA	False	True
3	89598641	89598716	ATGTATATACATAT	False	False
3	90263204	90263367	AATCTATTCTTGAT	False	True
3	90891334	90891403	AAAAATGTTCACA	False	False
3	91115472	91115565	TGATACTCTTTCCATGC	False	False
3	91497563	91497889	ACACACACACACACACACCTCTGCCACCATCAGGA	False	True
3	92040539	92041152	AGCACCTCATCCTACGGTACACTCAGGTAGTGGG	False	True
3	92107822	92109668	GGTGGTGGGGGG	True	True
3	92536392	92536754	GCTCTTCCCTCTGCCTGG	False	True
3	92663808	92664135	CACAGGTCAGCAGTGATGCTCAGGGT	False	False
3	92723132	92723591	GGGCTGGGGCCTATGGCGGGGAGCTGGAGGGTCATGGAAGAAGCGACATG	False	True
3	92729105	92729178	GTGTGTGCGCATGC	False	True
3	93013615	93013799	ACACACACACCCTACTCTGCCTCCACACACC	False	True
3	93049247	93049520	TATATTATTTATATAATA	False	True
3	94458319	94458456	GAAGATGATGATGAT	False	False
3	94915777	94915837	TTTTTTAATTTA	False	False
3	95310516	95310626	TATAATATATATTA	False	False
3	96463799	96464126	AACACACACACACACACACACAAACCCTGAAATGGTGAG	False	True
3	98362751	98363267	GTGCAGAACCCTCCAGGTGTAGGG	False	True
3	98425382	98425688	CTGGTGCCCCTGCAGTTGGCACGGTGTGCCTGTCAGAGCCCGGCCCTTTGCTCAGTGGGCT	False	True
3	98630451	98630683	CTACCCACCC	False	False
3	98725071	98725616	TCCTCCCTGTCAGCTGCCCACTTTTTCCAGAGGAACCTGGAACAGATTCAGAGATCTGGACTAGTTGTAGCTCTGACCTCTCTCCTACCT	False	True
3	98743342	98743847	ACACATACAGAGGTGGCGCAGAGAGAAACACATACACACATACACATAC	False	True
3	99477351	99477424	ATTATTTCAAATT	False	False
3	99984225	99984306	GAGAGGGAGA	False	False
3	100050131	100050191	AAAAATAAAAA	False	False
3	102153024	102153315	GGATGTCTCAGGCCTCTATTTCCCCTG	False	True
3	102497017	102497122	GGAAAGAACACAGAGACCCAG	False	False
3	102587645	102589377	GTGTGTGTAGGGAGTTCCTGGTCG	False	True
3	102902767	102902829	ATATATTAATTA	False	True
3	104503300	104503407	GGGGGCCTCTCTTTCC	False	False
3	106446561	106446894	GTGAAATGGGGCTCTCCCTCAAAGGAGTGAAGTATTAATACCTGTGGTGATGCCCGG	False	True
3	106653185	106654861	CTGGGGCTGCAGGCTCCT	False	True
3	107457391	107457541	ACCACATAAGCAGAGGGTGCTGACCAATC	False	True
3	107538130	107538485	ATGGTCAGTGGACCACACCCCTTCTCC	True	True
3	109316460	109316690	CCCCTCAGACTGGGGCCCCTGAGAGCAGAGCTGGGTCTCC	False	False
3	109334895	109335069	CAGCTGGACTGAGGTGGGGAAG	False	False
3	109376495	109376968	CAGTCTGAGGGGGGAGACAAGGCCTGTCCTCAGGGAGCC	False	True
3	109538649	109538855	GGGGTCTTCTCTGGAGATA	False	False
3	109724680	109724925	TGCGGTTACCCGGCGTGCGGGAGGG	False	True
3	110531565	110531780	TATATTATTATAATAA	False	False
3	111027552	111027629	TATATATATATG	False	True
3	111095445	111095595	TTTATTAAATTATAAAA	False	True
3	111842544	111842729	AGCCAGCAGCAAGGGATTATGGGAAATGCCAAGGA	False	False
3	111881721	111882156	TCTGCCCCACCTGCCACTGAAGCTGACCT	False	True
3	111893168	111893623	CCTTCAGTAGGCGATGCCCTGAACCTCGCTGAGGCCTCCCGGAGGCAGCCCTGTTCAGGACACCCATCCTGGAGACACGTGGTCCTGCTGC	False	True
3	111921083	111921609	TTGTTTGTGGGTTTGTGATAGAGGTGCAGGTG	False	True
3	112307722	112307819	CACCCCAGTGAGAAGCCCA	False	False
3	112863138	112863239	TCTGTATATCAGAAAGT	False	True
3	112893384	112894032	GTGAGTCTGTCAGTCTGTGAGT	False	True
3	112999129	112999351	GCTGGGCGCCTGTGGGCAGG	False	False
3	113138905	113140367	CCCCGTCACC	True	True
3	113145252	113145480	CTGAGCGCGCACACGCACGCTCACACAGCGTCTCGGTC	False	True
3	113329999	113330066	TTATTTATAAA	False	False
3	113477069	113477750	ACCCGCCCCCAGCCCGCCTCCCCTG	False	True
3	113560569	113560749	GTGTGTAGGCATGTGTTTGTGTGTGTCTGT	False	True
3	114131072	114131489	CTCTGTCTCTCTGTGT	False	True
3	114466173	114466592	CAACATGGCGGCCTCCC	False	True
3	114623742	114624228	TGGGGGGAGGTGAGACGCTGACCCCGAGGAGGGTAGCCAGGACGGACGGAGCTCACGGAGCATCCCCAGGCATGAGAGAGCATTGAATGAACCCCCC	False	True
3	114737389	114737591	GACAGGGGTGAGGAGGGACCGA	False	True
3	114737714	114738358	CACACCACACA	False	False
3	115099682	115099909	TGGGACCCACGCTCCGCACAGG	False	True
3	115124771	115125512	GGAGGTGACGGGGTGATGCTGGACACAGGCTGGAGGAGTCA	False	True
3	115142256	115142545	GCACACACGTCCATCA	False	True
3	115238511	115238828	CCATCCACCCACCCATCCACCCACCCAC	False	False
3	115329738	115330320	CATGGGGGTACACGCACAGCTCGTA	False	True
3	115409402	115410250	GCAAATGGAGGCTCCTGGGGCCAGTCGGACCCCACCCCGCACCCCACCCCAAGATAGGTGCTGCTGGGTGCGGTGAGTCTCATG	False	True
3	115482086	115482565	TGGGCTTCAGCAGCTGTGGCTCCCAGGCCCTGGAGCACAGGCTCATCGGTTACGGCCCA	False	True
3	115618172	115618527	ACACACACACT	False	True
3	115858808	115859060	TCATCAGTTATCTATTTCATGCATACAGCACACTA	False	False
3	115869791	115871274	AGTCCAGCTCCCCCCTCTCT	True	True
3	116022344	116022764	CATCAGAGACCACCATCTCTCCATCCTAACTGTGCCCCCCGAAGCCCCCACCCTGCCCGC	False	True
3	116076914	116077028	GGCCATCTATTGATGAGGGAGG	False	False
3	116285448	116286516	TGTGTGTGTGTGTATG	False	True
3	116552843	116553357	GTGTCCTACTCTTGTGTGTGTGTGTGT	False	True
3	116671246	116671773	TCACGTGATATTTCCCCTTCTCTGTCTGACTGACTTCACTCAGTATGA	False	True
3	116699918	116701170	ACCTCCTACCTTCCCCATCCATC	True	True
3	116797197	116797412	TTGGTGGCCTCGGTC	False	False
3	116818648	116819102	CCCACACCCCTTCCCCAGGCTCAAGTCCCGTATCAGTGATGAAGAGCCGCGCCCCTTACCGGTCCTC	False	True
3	116937144	116937373	CTGTGGCCTTC	False	True
3	116966648	116966754	GCAGCTGGGACCCGT	False	False
3	116992263	116992827	AGACAGAGACCTCCCC	True	True
3	117024064	117025763	ACACACACACCTGTACACACAGAG	False	True
3	117142036	117142117	ACCCCGCCCCCGGAGG	False	False
3	117279914	117280114	TGTGTGTTGACTTGCC	False	False
3	117460073	117460253	GGGGCGGGGCCAAGTG	False	False
3	117469914	117470906	GACTGGGCTGGACTG	False	True
3	117501921	117502441	CTGCACGGGGACACGGGGCGAAGGGGCCCGGGG	False	True
3	117567320	117567520	GGGAACCCAGGTGGCCCTGCCTTGGACACAGGCCGGGGGT	False	True
3	117611005	117612284	GTGTGCACAGGAGAACACCGGAAAGGAACATCCGGACGTGAGT	True	True
3	117652551	117652839	GAGAGGTCAGGGTGTATACCTTCTATTAGATAATAAG	False	False
3	117694110	117694506	GTGTGTCCAGTCGCTGCAGTGCCGCGTGTGACA	False	True
3	117769004	117769307	GCCCCCCCCCCATGCAGGTCGAGACAAATCAGAGCGTGT	False	True
3	117808905	117810306	TGTGTGTGTGTATGGTG	False	True
3	117830875	117831028	GGGGAGGGGAGGGGGGAGAGCAG	False	True
3	117850425	117850760	CCTGCACCCAGCACCCCCAGCCTCCCCTT	False	True
3	117993957	117994365	GCAGGTGTGGGGA	False	False
3	118045709	118045857	TGGTTCCCTGGTCCCT	False	True
3	118099571	118099710	GTGCGTGCGTGCATGTGT	False	False
3	118122185	118122361	CAGCCAGGAGGCCAACCCCTTCTCTGCACTAAC	False	False
3	118144061	118144137	CCCTCCTCCCCTC	False	False
3	118193425	118194461	CCGGTCTCGTCACCCAGGCGACAGCGTGCGCCCTGCCTCCATGACCACAGGCGAGGGACCA	False	True
3	118230194	118230801	CCATCCAACCATCCACCATCCATCCACTTATCCAACCATGCAC	False	True
3	118236100	118236315	GCCAGGGAGCACAAGCCCAG	False	False
3	118239880	118240322	GGGCGGGCCCCAGGGAGCACCACGGGCACA	False	True
3	118264072	118265432	CCCCTCAGCCTGTGTCTCACCCGGGT	False	True
3	118306118	118306837	GGAGTACCACCTGACCGTGTGTCTCCATCAGTACTCCA	False	True
3	118306958	118307338	ATCAGTACTCGGAGTACCACTGACCTTGTCTCC	False	True
3	118323465	118324070	AGGGAGGCGGCAGTGTAGAC	False	True
3	118328394	118328694	GGCGGCGGGATCTGGGTGCACATGGCGGGCTGGCCCT	False	True
3	118334550	118335416	CGTCCTCCAGGTG	True	True
3	118350189	118350515	GTGTGTGTGTGTGAAAGTCACAAGACGAGGCCCATTTCAC	False	True
3	118414384	118414615	CAGGATGGGGAGCACAGCA	False	False
3	118420304	118421764	ACACCCTGACTGAACCCTC	True	True
3	118425629	118426105	GTCACAGACCACCTCGCGGGGGCCGGGGGAGACCCGGCG	False	True
3	118512994	118513064	GGCGGCGGCGCG	False	False
3	118604490	118604705	CCAATCAGAGACAGCCTTGCCCTTCTGGATGCCAG	False	True
3	118625653	118625866	CCTGTTTCTAAGGACCCCGGGTGGGACTCAGGTGCGGCCCGT	False	True
3	118638048	118638530	ACGGACCCTGGGGTTGAAGGCTCAGTATTCAGGATTCTGAAACTCAGTCGCAGG	False	True
3	118754190	118754648	TCACCTGCCTGGGTCCAGGGGGAGC	False	True
3	118772339	118772804	TCTATGAAAGTGGAGAACGTTCCCCAGCTACGGTCAGAGAGAAAGGCAGCAAGAGAGGGTCAGAGAGAGCCGAGCACCA	False	True
3	118776114	118776544	GGGTCAGAGGAGGGGGCCCCCGTGTGAACCGAGCCAACCTCG	False	True
3	118781757	118781988	CCCCACAGACACGTCACGT	False	True
3	118811753	118812187	GGGGTGGGTGTCTGTCTGTCTGGACTGA	False	True
3	118875074	118875984	ACACACAGCACAGATGTGCACACA	False	True
3	118930224	118931298	TCTCACACCCATACATACACACACAGATACACACTGACACATTCATACAACACACCTACACTCAG	False	True
3	119430868	119431105	AGACACGGACACGACCTCTCCTCACGTCCCCTGGACCAAGTGT	False	False
3	119459514	119460135	GGTCCAGGGACTCACAGGGTCCTGATGCTGAATGCTAGGTGAGCCAT	False	False
3	119478124	119478255	AGAAATAAGACAGAAAAGAAAG	False	False
3	119489467	119489533	CCATCCTGTAAAC	False	False
3	119491699	119491979	CAGGGGCGGGGCTT	False	False
3	119505724	119505890	CACCACCAACGAAGACCCCGCCCAGCCCG	False	False
3	119506104	119506573	GCAGAGATGGGGGTCCCGGGGCTTGATGGGG	False	False
3	119506854	119507244	GATGGATGGATGGATAGATGGATGGATGAATAGATAGATAGATATGGATGAATG	False	False
3	119534704	119535150	GACCTGGCGTCCAGGCCCCTCGTGTCCCCTGCACT	False	False
3	119540443	119540517	TATTATTTATT	False	False
3	119547673	119548110	CACCACCATCAAT	False	False
3	119552051	119552379	ATCTATCCATCTATCCATCC	False	False
3	119558634	119558858	GATGGATGGAT	False	False
3	119567176	119567742	GGTGGATGGATAATTGAATT	False	False
3	119580748	119580974	GGGCGTCACAGAGCTTACCCCACGGCCTCTCTA	False	False
3	119596902	119597166	GCTTTATTGGAACCTTGTTCCAACACCTTCTGGTCAATAAA	False	False
3	119601866	119602302	AATAAAGCTTTATTGGCCAGACAGGTGGTGGAACAAGGTTCC	False	False
3	119658402	119658504	CCTGCCCCCACA	False	False
3	119675508	119676262	GTCACCTGCACCTCCGG	False	True
3	119715961	119716157	GTCCTCACGGGGGGGG	False	False
3	119788270	119788798	GGAGGACTCTCTCTACCTG	False	True
3	119849896	119850073	CTGGGACCCCGGAGAG	False	True
3	119850831	119850994	GGGCCACGGAGCCCAGGGCAGGACGGGGTGGG	False	True
3	119863602	119863683	CGCCCCGCGCGCCC	False	False
3	119874453	119875420	CCTGCTGGGGGTCAGCGGGGCGCGGGCAGGAGGCGGGGGACTG	False	True
3	119916584	119917015	TGGTTTCTGCCTCTTGACTGTATCATTCGGTCCACTCACACTTGGCGTTATCCCTGACATCGCTGGGTTTAC	False	True
3	119922369	119923101	ACCCAGGACACAGCTCCCCATCCCCC	False	True
3	119925490	119926680	GGATGAGTGGATGACTGGGA	False	True
3	119935662	119936263	GTGGATGGATGGATAA	False	True
3	119953327	119953471	GGGCGGGGCGCGCCCGTG	False	True
3	119959829	119960496	TGCCCGCCTGGCCCCTGCCC	False	True
3	120004292	120004887	GGGGTGAGGGATGAGCCT	False	True
3	120007987	120010192	GGGGTCTCAGAGGGTGAGGGCCGTGAC	True	True
3	120044309	120044516	GCACTGCCCCAGGTCGGGGGGTGGTCTCCTGACTGCCT	False	False
3	120048112	120048467	CCTGGGGATGTGACCCCCCAGGTGCCGGGAGGCCTGGCTCAGCACATGCC	False	True
3	120048880	120049198	AGGGCTCAGCGCAGGCTCGCCTGGGCCGACCCAGCCCCCCGGCCTCTCCTCCC	False	False
3	120051582	120051730	GGGTGGGGGGTCCACTCTGAACCCCCGG	False	False
3	120080761	120082384	GGTGACATGACAGTCCGTCTCATGTGTCA	True	True
3	120086767	120088049	GTCCCAGCCCCCACCACCCACCTCTCCATCAGATGGCCTG	False	True
3	120097051	120097227	GTGGGCGAGGCCTGCGT	False	True
3	120106728	120106906	AGCACGTCCCTGTCCCCTCTCCCCGGG	False	True
3	120152000	120152223	CCCTCCTGGGCCTCGCGATGCGGGGCAGGCCG	False	True
3	120155351	120155667	CCCTCTGATGTCA	False	True
3	120156759	120157617	AGCCTGTCCCTCAGGTG	True	True
3	120164842	120165051	CCCCGGCCCGGCTCCCCCGACCCCCTGCCCCTAG	False	True
3	120191538	120192796	TCCTCACTCCAGGG	True	True
3	120196231	120196685	CCCCCACCCCACGAAGGC	False	True
3	120204823	120205014	CAGGAGGCTGACCCC	False	True
3	120223084	120223360	GGGGGAGGGGCACTGGGCA	False	False
3	120228476	120229331	GGGGAGGGGGGCTGAGACCC	False	True
3	120236961	120239001	GAGATGTGTGGAGATGTGGG	True	True
3	120256569	120257013	CTGCCCACACCGTGACC	False	True
3	120279886	120280228	TTCTGGGCTCTCTGTGCCCCCTCATCTGTCTGCC	False	True
3	120337371	120337797	GGGCCAGATGCCCCCACATAGTCACAGGGGGCTCCCT	False	True
3	120339870	120340048	GGTGGAGCAGCCCCTGAA	False	False
3	120343057	120343530	TCCCTCTGCTGCCGCGGAAGGTGTGAGCACAGGCTGCCCGCCCGGGACACGTACGGGTTCCCCATGAGGACCTCGGGCGCGCAGTACCCGATCG	False	True
3	120347801	120348093	GGAGCACCCGCAGACGCGACGGCACGGCGCCAGCCACCACCGGCGTCCCG	False	True
3	120355001	120356103	ACCATCTGACAGGGAGACACCCCAAC	False	True
3	120357460	120357796	GGTCCAGAACGCCCCCAGGTCAGGACGTGAGCA	False	True
3	120407110	120407288	GGGGGTCTGCCCCCCTCCGTGTGACCT	False	True
3	120501585	120501856	GGGGGGCGGGCCTGGGAGGGGAGGGGGCACTGAGCAGGCCTGGGGGGGGGG	False	True
3	120518339	120518616	AGAGGGGGTGACCCTAGTGGAAAGGGGC	False	False
3	120521938	120522484	CTGGAGAGGGTCTCCGGAGAGGGTCTCCTGGAGAGGGTCT	False	True
3	120555155	120556007	TCTCTGTGGTGCGT	False	True
3	120557877	120558708	CACACACACCA	False	True
3	120564988	120565234	GCAAGGATGAACC	False	True
3	120601185	120601394	GCCCCGCCCTGAGGCTCC	False	True
3	120636268	120636483	GCCCTCTCCCCTCCCCTTAG	False	True
3	120672288	120672678	AGGAAGAGGGACAGAGCGGCTGG	False	True
3	120676548	120685002	AAACACAGGGACTCACCAGGGAGGTGAGAGGCGTGCAGAGACTACAGTGATACTCCAGAGAGAAAGTAAAGAGGACACAGGTGATCGC	False	True
3	120689147	120689479	CTGAGACCCCGGCCGGCTCAGGGCAGGACCACAGGAAAGCCAGGCCCAATCTCCAGGCCTGGGCGG	False	True
3	120703467	120703647	CTCCCCTCCCTGGTG	False	False
3	120771371	120771494	GTGTGCGCTGACCCCGAGTG	False	False
3	120776036	120776499	GGTGCTCCCTGCTCCACCCA	False	False
3	120779442	120779710	ATGGAGGGCCCCTGGGGGT	False	False
3	120780581	120780694	TGGGGGGATGGGGCCTGAGTCC	False	False
3	120793490	120793823	GGGGGCATGATGAAGGT	False	True
3	120802586	120802861	GAGGGGAGAGGTGTGGGCTGGGGGAGCCAGGGTCCACGGGGACGA	False	True
3	120803189	120803984	TGTGACCCAGTGGGGGCTG	False	True
3	120823973	120824133	CAGGGCTCAGTGGGGGCGGGGCCTG	False	True
3	120829638	120830541	GGGAGAGGACGGTCGGGGGAGCACCCTCAAGG	False	True
3	120841215	120841798	GCTCGCCCCGGGGACAGGAC	False	True
3	120844345	120845061	GTCAAAATCGGACCAAAGGGTGCCTGCTCAGCAAAGGACACC	False	True
3	120850397	120850943	GTCCCCACACACACC	False	True
3	120852490	120852934	GTGTGTGGTGCGTGTTTGCGTGTGCACAGGTGTTCACACGAATGTGTTT	False	True
3	120861480	120861726	CGCACGGGCTGTGGGGCCTCGAGGGCG	False	True
3	120872642	120872959	GCCTCAGCGCAGGGGGG	False	True
3	120883185	120883514	AGGGATGGGGTGATGG	False	True
3	120888577	120888728	AAGAAGTGATGCTACATGTACTAAGCGATG	False	True
3	120906996	120907683	GGAGCACGGTGGGCCCGCGGAAGCAGTGGTGACCAGGCGTCCCTCTT	False	True
3	120909694	120910201	TGTGTACATGTGTGTGTGAGACAGCACGGGCGGTCCCTCCCGGTCCTCGCC	False	True
3	120917642	120917847	CCGTGGGCTGGGCGG	False	True
3	120941664	120941887	CCCCCACGGTTCTGGGGCTGAGCTT	False	True
3	120967589	120967697	GAGTTCCGACGAGGAGC	False	True
4	843034	843118	TATAGTATATACTG	False	False
4	890342	890419	AAAATTTAAA	False	False
4	986437	986499	AATTATTAATA	False	False
4	1584303	1584489	ATATATATTATATA	False	False
4	1584671	1584736	ATTAATTATA	False	False
4	1897736	1897788	AAAATAGATT	False	False
4	2306960	2307116	ATATATAATATATATACTA	False	False
4	2335049	2335133	ATACATATACAT	False	False
4	2636685	2637548	ATATTATATTA	False	True
4	2984341	2984455	ATATATATACTGTATC	False	False
4	3319408	3319495	ATTATATTATAATA	False	True
4	3794578	3796058	GGCTCAGTGGTTGTGGCACACGGGCTCTAGAGTGT	False	True
4	3849785	3849837	AAAAATAAAA	False	True
4	3926402	3926591	TTTATTTCACAGGTAATAATCAATCAGTATAA	False	True
4	4357218	4357306	ATATAATGTATATATA	False	False
4	4418177	4418264	CTACTTACGTGCTCAGT	False	False
4	4434766	4434906	AGATAATAGAT	False	False
4	4528379	4528486	TGGTGATGATGATGGAGGTGA	False	False
4	4530389	4530774	TTCAGATATGTATGTGTGCGTACATATATATACA	False	True
4	4579063	4579325	CTGTGGGGGCTGCTCTTC	False	True
4	4745059	4745601	CCCCTCATCTGCAGCCTGACCACTCCACACACTGGCCCTCAGTGTGCACCGCGTGGAGTGGAGACGCTGGTTCTGGGTC	False	True
4	4802293	4802504	TGGCTGGATCCGGTGCGGGGTG	False	True
4	5150694	5151205	TTGGGTAGGGTGGGGATCACTGGGAAGGCTCTGGCTCTG	False	True
4	5254614	5255004	CCCTGCCTCCCCTCAGGGGTCAGAGGGTGGGTGGTGGGGTCACTGCGCCA	False	False
4	5260527	5260714	GGGGGGCCAGTGTGGGTGGGGAGCT	False	True
4	5285269	5285515	GGTGGGGGGCAGCTCTG	False	False
4	5296786	5297235	GGGGCGTGAGCTGGAGGGAA	False	True
4	5300394	5300793	CGGTCACTGTGTGTGCGTGTCAG	False	True
4	5382170	5382753	GTCCTCTCCTGGGTGCAGACAGCTGACTTCTGGCGT	False	True
4	5433786	5434419	ACACCTGAGCACAGGAGGGCAGAGCATCACACAC	False	True
4	5548636	5549046	CATACACACACACACACACACACCAACATACCC	False	True
4	5918116	5918239	GCCAATGCAGGAGACATAAAA	False	True
4	6352333	6352433	AATAGAAAAGA	False	False
4	6486186	6486277	TGTATGTATATATG	False	False
4	6616257	6616678	TGTGTGTGCATGCTCTTGTGTGTGTATGTGTGTGTGG	False	True
4	6716353	6716468	ATATATAATTAT	False	False
4	6813671	6813801	ATTTGTTTTAAAATTTTTAGCA	False	False
4	7075992	7076092	CCCAATGACCCCCACTAAC	False	False
4	7112714	7112777	CTTTACAAGTAT	False	False
4	7342115	7343332	CATGAAGCATGTTC	False	True
4	7450304	7450544	GCCCGCACACAGCCACTGGAGAGTAGCCCTGCTC	False	False
4	7482848	7483665	AGGCTTCTCCTCTTGATCTCACTGTGGAGTCCCCACCCGGCAGGCAGCTCCTTCCAGAAGCTCCCTCAG	False	True
4	7576979	7577670	CATCATCACCACCAT	False	True
4	7647078	7647304	CCCGCACATCCTC	False	False
4	7953133	7953666	GAGCACAGGCTCTGGGCGCACGGGCTCAGTAGTTGT	False	True
4	7967362	7967796	GTGATTTTCCCACTTAGAGTAGGGGCTTCCTCCCAGCCCATCCATCCT	False	True
4	8205931	8206474	TGCAGCGGGTGGGGTCCCCTCTCCAGC	False	True
4	8263011	8263558	GGCTCTAGGGCACAGAGGCTCTAGGGCACGCG	True	True
4	8393694	8393754	GTGAAAGAAA	False	False
4	8456039	8456137	CGAGGGCATCACAGGGCGC	False	False
4	10783825	10783998	GCGATGACCTCAGCACCCTCCACG	False	False
4	12064369	12064669	AGACAGACATGAGCTGC	False	False
4	12763419	12763981	CTCGCATTAGCCTCTCTCCGTGTGGAGCGTGGGCTCTCAGGCCACAGGCTTCGCTAGCTGCAGCCCTTGG	False	True
4	12805005	12805105	TGTCTCTGTAAGAAGGCTGG	False	False
4	13644060	13644258	ATGTAATGCCTGATCCAGAAAAGGGTCACCATGG	False	False
4	16140099	16140768	GTCAGGCCCTCACCGCCCGTGTCCTCCTGTCCTCA	False	True
4	16346992	16347966	AATGTGGATCTGGCGCTCTGGGGTGTGTGTGTGTGTGTACACATGCTCAGTCGTGCCTGACTCTTTGTG	False	True
4	16444860	16444960	ATTAAAATATGTAT	False	True
4	16449335	16449405	TATATATATAA	False	False
4	16698000	16698057	TTTTACATACA	False	True
4	17792717	17792781	ATTTATATGTCT	False	False
4	17929871	17929983	CCAGATGTGTCCAGATGTATT	False	False
4	18099164	18099272	ATTGTTGTAAGACAAC	False	False
4	18279267	18279327	GTAAATATTTGT	False	False
4	20016432	20016529	AATATATATAATTAC	False	False
4	20596869	20596946	AAATTTTTTCT	False	False
4	21858184	21858290	TACAGTCCAGTG	False	True
4	22638814	22638906	TATATCTATATATATA	False	False
4	23740542	23740651	AAATAATGAATAAAAT	False	False
4	23995462	23995547	TTTTAATTTAAAA	False	False
4	24032086	24032144	GTGTGTGTGA	False	False
4	24547410	24547556	CTCAGCCCCTGGCAACCACCAATCACAGA	False	False
4	25389975	25390124	TTTATTAATATTTATGA	False	True
4	25492571	25492632	TTTCCCCCTTTA	False	False
4	25777359	25777420	AAAAATATGTA	False	False
4	25884716	25884849	TATATATGTGTGTGTGTG	False	False
4	26724111	26724269	AAGAAAACAGAAAAATTTCTTTTTTCTTT	False	True
4	28918910	28918979	GGAAGTAAAATAA	False	False
4	29548404	29548475	AAAAATAAAA	False	False
4	30753055	30753876	TGTGTGTCTGTGTGTATGG	False	False
4	31449420	31449541	CTTACCTGCTTACCTTA	False	True
4	31838123	31838286	TCAGCGGTTGTGGCGTGGGGGC	False	True
4	32382045	32383534	GAATCAGTGAGGGGAGAGGCATGGAGCG	True	True
4	32744844	32746405	TCACTGATCCCACTTCATGCCTCTCCCT	False	True
4	32976539	32978548	TCTATGTCATGGTTACAGGACACTTCCCGTCCCCG	True	True
4	33325033	33325401	CTGTTCATATAGATGGTGATGTGAAAGGCACCCCCTGGAAT	False	True
4	34187650	34187719	TCCCTCTCTCCC	False	False
4	35195502	35195553	CTTTCTGTCT	False	False
4	35365980	35366058	AAAAATAAAA	False	False
4	36242440	36242530	TAAAATTTAAAAATAAAA	False	False
4	36639496	36639635	TAATAATATATTA	False	True
4	37457977	37458532	CTCCAGCTCAGCAGCCTGGGACAACAAAGG	False	True
4	37643354	37643517	CCCCTGAAGAAAAAAAGCCAC	False	False
4	38839265	38839982	CTGTTCCTCAGGGTAGCCT	False	True
4	39163659	39163760	TATATTAAAA	False	False
4	40110364	40110452	TTATTTAAAATTTGC	False	True
4	40271543	40271618	ATAATATTAAT	False	False
4	40305642	40305975	AGATTTTACTTTTATGGCTGCATGATAGTCTGTTCT	False	True
4	40947225	40947904	ACACACACACACATATATATAT	False	True
4	41331679	41331755	AAAAAGAAAG	False	True
4	41387937	41388004	AAAAATAAAA	False	True
4	41922795	41922856	AAAAATAAAATA	False	False
4	42651808	42651887	TATATTAACAT	False	False
4	43803214	43803351	AGTTGTGAAGTGA	False	False
4	45125817	45125919	CATGTATCATTA	False	False
4	45224736	45224847	AGGGTACCCCTAGCCT	False	True
4	45642875	45642982	AAAATTAAGAAAATTATGT	False	False
4	45961807	45962088	CACACACACACACACACGGACTAGTGAACAATACATGAATAT	False	False
4	46530432	46530487	GAGAGAGAGA	False	False
4	46938306	46938394	ACACACATAT	False	False
4	47235758	47235813	CAGTTTAAATT	False	False
4	48308713	48309070	GGCCTGCACTTCTCCCCATGTGTTTACTCCAGTCTAAGCCGAG	False	True
4	48751264	48751486	TTATCTACATGACTTTATGCCTATTAGCTATATATTT	False	True
4	48821124	48821224	TTTTTAATTTTTTCTTTG	False	False
4	50342224	50342315	TTTATAATAAATAT	False	False
4	53031420	53031493	TATTTAAATCTATG	False	False
4	53056619	53056675	ATTTTTATACA	False	False
4	54542504	54542617	AAATTAAATATAAAC	False	False
4	54979961	54980076	TATATATGTATGTACATACATA	False	False
4	55445652	55445823	TTAATGTATTGCTGATTAATTTT	False	False
4	55541996	55542064	TATGTATAGTATG	False	False
4	56571327	56572020	TGCCTGATTTCTTTTTTTAATTTATTTATTTTAATTGGAGGCTAATTACTTTAGGACATTGTGGTGGTTTTGCCATACATCCAG	False	True
4	56621136	56621263	ATATTTATAATAT	False	False
4	57110148	57110218	CTAGAATCTACA	False	False
4	58136118	58136202	TTTTAAAATTTA	False	False
4	58516632	58516730	TATATATATATGG	False	False
4	58517000	58517134	TATAGGGTGTATATAT	False	False
4	58594857	58595143	AAATATATATATATATA	False	True
4	58990517	58990623	ATATATATATATATAAACATT	False	True
4	59214914	59214985	GATATATATAT	False	False
4	59679762	59680484	ACACAGAAGAGAGAC	False	True
4	59755365	59755613	CAGCGTTTCTCATGATGTACTCTGCATATAAGTTAAATGAG	False	True
4	60033322	60033382	ATGAATAAAACT	False	False
4	62321398	62321462	ATTTGTAAAT	False	False
4	63065257	63065510	TTAATTAATTAATAAAA	False	False
4	63310021	63310136	TTTTAAATAAAAATAAAA	False	False
4	63401124	63401664	CCTTCCCATTATACCCATCAACAGCGTTCTACCCAAAGGCACCACATCCTTAGA	False	True
4	63773155	63773258	ATATATATATATAGA	False	False
4	63811683	63812147	GTGTGTGTGTGTGTGTGTAGGCGTGGTGGAGACTGGGAATTACCAG	False	True
4	64409884	64410484	GTATCCACACACCCGAGGGGCCTCCACGGACTGTTGTTCTGTGTTCATATGACTG	False	True
4	64431212	64431422	TTATAAATTCTTAATCAGGTTTA	False	False
4	64652105	64652177	AATTATCTTG	False	False
4	65302571	65303985	CACACACAGCACA	False	True
4	65473701	65474426	CCAGAGACAGCCCAGAAACTAATCCCACCCCCATAAGACCCGAGACTGCGAGCCTCGTGGCAGAGCAGTTCTCCTGGGTTCCCTCACCCTA	False	True
4	65523514	65523868	CAGGACATCCCCGCAGAGGAGGCTGCTAAGGCCAGGAACCGCTCCCAAGTCCTGTGACTCT	False	False
4	66383668	66383806	TTTCTATAGCTAAAAGC	False	True
4	66463318	66463784	CACCGCAGCTAGAGAGGAGCCCCCTCT	False	True
4	66486956	66487075	TATATTATATTATAAA	False	False
4	67867492	67867618	AAATGTGTGTTGGCTC	False	True
4	68152881	68153219	CCCAACCTCATCCCTGCACCCCTGCCC	False	False
4	68682592	68682680	TATATTATATAT	False	False
4	69911848	69911916	TTGTTTATATTAT	False	False
4	70584299	70584398	CGTACAGCGTCGGACACGA	False	True
4	70783265	70783439	TTATTATATATATTAA	False	False
4	71171703	71171964	CTCCAGTGATCCCCAAGAGGCTGCAGGCAGCGG	False	True
4	71882463	71882575	TTATAAATTATAAT	False	False
4	72344571	72344646	AATAATTAAAATT	False	False
4	73108885	73109013	AGTAAAATGAAACACCA	False	False
4	73948885	73949038	CACCCACCCACCCATTCACCCACA	False	True
4	74063979	74064083	GGAGAGGGATGG	False	True
4	74786441	74786989	TGGGCTGGTGGAGGTCCTGAGGACCA	False	True
4	75445834	75445992	TATAATTATAATTA	False	False
4	75659674	75659731	AAAAATTAAAA	False	True
4	75679669	75679773	TTAGTGCACTAATA	False	True
4	75697987	75698063	ATATTTGTATGA	False	True
4	75834338	75834457	ATTATATAATTA	False	False
4	75901151	75901411	GTGTGTGTGA	False	True
4	76091538	76091663	GCAGGTGAGG	False	False
4	76215705	76216098	CCCTCGCCTGAGCCCTGCA	False	True
4	76261030	76261134	ATCTCCATGTGACCCTGATT	False	False
4	76373616	76374098	GGCACGTGGGCTCAGTAGTTGG	False	True
4	76471201	76471409	AGAGTAGGAGGTGGAGTC	False	False
4	76541626	76545934	TCCCCACCCCTGCAGGATGCAGGACTCCCCTTGGTCCAAGGACCTGCCTCTGAGGCCAGCCCTGAGCCCCAGTCAGATCTGAAAGCA	False	True
4	76587506	76587790	CATCTTCTAACTAAACCAGCA	False	False
4	76999090	77000175	GAGACCCCCTCTCACACACACACTGGGGACTCAGGAG	False	True
4	77051147	77051379	GGCTCAGCAGTTGTGGTTCTCGGGTTCCAGAGCACA	False	True
4	77144547	77144667	TCTGTCTCTCTTTCTC	False	False
4	77207781	77207886	CCTTGGGGGGCTTCT	False	False
4	77246714	77246986	GATGGCCCTGGAGCTGGGGCCTGAGCTCAAGGGGCTGAGGGAGGGGATTCAG	False	True
4	77588840	77588999	CCACCCATCCAT	False	False
4	77662440	77662524	TGTAGCAGGAGGGGC	False	False
4	77692179	77692304	TAATATAAAATTTA	False	False
4	78225091	78225163	TGAATTTTAG	False	False
4	79639609	79639697	ACTTTCAGTACTA	False	False
4	80408283	80408353	TCCCACCCCA	False	False
4	81461778	81461876	ATTATTATAAA	False	True
4	82099164	82099231	TTTTATTTTTTTA	False	True
4	82270245	82270741	AGGAGATGGGTGATGTTGAG	True	True
4	82316001	82316310	GGGCTTCTCACGGTGG	False	True
4	82801624	82801691	TATTTATTTATG	False	False
4	83169011	83169139	AAATAAAATATAG	False	True
4	83386021	83386167	TTTTATTATGAGTTTTTA	False	False
4	84255780	84255835	TTTTTTATTTT	False	True
4	84539936	84540042	TATACATTATTGTATGTA	False	False
4	84569306	84569387	TTTTGTAAAGG	False	False
4	84771452	84771515	AAAATAATGAA	False	False
4	85390964	85391073	AAAATTTTATTAAATTAA	False	False
4	87785570	87785646	ATATATATATAC	False	False
4	89171040	89171183	ATGTTTAGAAATGACGTCATTCTA	False	False
4	89215353	89215426	TTTATTTTTAAA	False	False
4	89806420	89806550	ATATGTGAAACATATATACATTAC	False	False
4	89934894	89935004	ATTATATTATT	False	True
4	90041007	90041073	TTTACATATTG	False	False
4	90682307	90682405	AATTACATAAT	False	False
4	92628031	92628252	TATTACTAATA	False	False
4	92702804	92702907	ATTAAAGTTTATTAA	False	False
4	93860006	93860477	GAGGACAGGCTCTAGGTGCCAGGGCTTCAGCAGTTGCAGGGTGTGGGTTTGG	False	True
4	95288461	95288617	GGAGGGGGCTCGTGG	False	True
4	95319184	95319306	CCCACCCCCACTGTCCCCTCCAC	False	True
4	95473736	95473808	TTTTATTTTTATT	False	False
4	95823180	95823267	GTGGATCGCAGGAA	False	False
4	96330227	96330300	TGGGAGGGGTACCA	False	False
4	97320267	97320364	TAGATAAATTAAT	False	False
4	97753661	97753734	TGTAATAATTA	False	False
4	97803173	97803558	GGGGGCCCTGGAGAAGAAGGTTACACTGTGGGGGGT	False	True
4	98173342	98173602	ATCCTTCCAATTCCTGTCTC	False	False
4	98643920	98644103	GAGGAGAGAAAGGCAGAA	False	False
4	98749659	98749738	TATCCATTAATAA	False	False
4	98794117	98794454	CTGATGTTGAAGCTGAAACTCCAATACTTTGGCCAC	False	True
4	98862703	98863167	CTGTGTGTGTGTGTGTGTGTGTGTGAGAAATCTCTTCAGTCCTGTCCGACTTTGCGATCCTATGGACTGTAGCCTGACAGGCTGCCCGCCGC	False	True
4	101095335	101095911	TCACACACATGACTGCTAAGTAGGAGCTGGCTTCAGCTGGGAGCTCTGACGCCTCTCGTGTGGACCTCCATGGACTGCCTGGG	False	True
4	102385367	102385469	GGAAGAAGGAGAGAAG	False	False
4	102697765	102697860	AACAATATATAAAC	False	False
4	102768603	102768853	AAAGCAACCTATAGATTCAATGCAATAAAATGAGTATACTACCC	False	True
4	102971536	102971730	GGGGGGCGGGGCGAGCACG	False	True
4	103410150	103410233	CAAGGGTCTCATGATC	False	False
4	103804098	103804202	CCCTCCTTGTCCCG	False	False
4	104128647	104128707	TTTTTTTTGT	False	False
4	104152113	104152177	AAAAATAAAAA	False	True
4	104585144	104585680	CACCACCATCAC	False	True
4	104919622	104919875	CCAGCACCTAACCCCATT	False	False
4	105431396	105431504	AATATGTATAATATATATAT	False	False
4	106190474	106190840	ACCATGACCCCCACCACCACCATCACCCCCACCACCATCACCCCCCCACC	False	True
4	106476790	106477185	TGTGTGTGGGTGTATGGAGGGG	False	True
4	107122072	107122187	TTTGTTCTTCATATAAAA	False	True
4	107200736	107200797	AATATTCTGAAC	False	False
4	107275811	107275942	TTAAGCATTTTTGTAGTAAA	False	False
4	107655160	107655395	CTGGAGAGTTTCCCGAGTGCGGTGTGTGTGTGAA	False	True
4	108331331	108331413	TTTTTTTTTTTCTAA	False	True
4	108421428	108421548	TTTCTTTTATCTCTTCT	False	False
4	108604450	108604584	ATAATATATAAT	False	True
4	108682450	108682666	TTATAATAAATTATAAAAT	False	False
4	109455795	109456251	AGCATTGCCAGCTGAGTCTCCCTAAGGAACATTCCTGAAAACGCCACCCAGTGACTTCTACTTACATCCTTTTGACC	False	True
4	109782269	109782366	TATACTAAAGTATAT	False	True
4	110144940	110145171	GAAGACTTAATGTGCAAAGTCTCCTGTTCGCACAGGCTTATGGGA	False	False
4	110190247	110190340	TAAAGATGGCTGCTC	False	False
4	111437426	111438120	CTGCATCCTCCATTGCA	False	True
4	112305253	112305475	GTGTGCGTGGTGTGCGTA	False	False
4	112307598	112308488	TGTGTGTGTGTC	True	True
4	112615495	112615952	AGAGGACGGGGCGAGGCCGGCCGCCGGG	False	False
4	113355177	113355239	ATATATACAT	False	False
4	113461861	113462088	GATCCCTGTCCAGTCCCAG	False	True
4	113581185	113581546	GGGGACCCGCCAACGTGGAGATCACGGAGGTGGGCACAGGGAGAGGAGAAGG	False	True
4	113890267	113890356	GCCCCGCCCCTC	False	False
4	113948379	113948970	GGCTCCCTGTCCCCCTGTG	False	True
4	114394676	114395386	CACACCCCACCGTC	False	True
4	114472610	114472727	AATAAAAATAAATAT	False	False
4	114610307	114610528	ACACACGTGTCATCTCCAGTCTACGTGTGAACCCTAGAC	False	True
4	114794894	114795813	ACACCCCTCAGTGCACAC	True	True
4	114927535	114929092	CCACAGTCAGAAACAGTCAGACACGACTGAGCGACTAAGCACAGCACACAAACTGCTGTGT	False	True
4	114931699	114931921	ACCCACTCCAGTATTCTTGCCTGGAGAGTTCT	False	True
4	115213870	115214071	GCAGTGTGTAAGCTCACG	False	True
4	115240332	115240724	GTGTGAGTTGGG	False	True
4	115369338	115369886	GTCTCCTACATCCTCCCTTAGGAATGGCTGTGAAGCTCCAGCTGGTGAGGGGTGGGATACC	False	True
4	115452062	115452243	GTCGGGGTTCATGTCCACC	False	True
4	115541727	115542358	ACACAGACAC	True	True
4	115562836	115562977	TTCCAGGCACTTCCTGTGTGCTC	False	False
4	115671011	115671080	TCACCACCATCA	False	False
4	115806236	115806374	CCGCCCTCTCCCCAT	False	True
4	116047221	116047543	GTGTGGGTCTGT	False	True
4	116087779	116088015	ACCCCTGCACACATATATGCACACGTGCACGTCCA	False	True
4	116183076	116183364	TGGATGGGTGGG	False	True
4	116189815	116190079	TCTGACCATCAGACCCTCCTCCC	False	True
4	116253288	116253589	ATGTGGGGCCCTTCCTTGCACGCAGGCTTCTCTCCAGCTGGGGT	False	True
4	116298005	116298143	TCAGACAGAGGGAACAGCACC	False	True
4	116312727	116313685	CTCTCTCACACA	False	True
4	116594306	116594606	CGTGTACGGGGGGCGGGGAGCTGAGGGCCC	False	True
4	116667092	116667316	GGTGGGGGTCTCCATGGAGGGTGAGCGGTACCTG	False	True
4	116681766	116682040	AGCTGACCCTGAGCTCTGGGGAGCCA	False	True
4	116740976	116741470	CCCCAGCTCACAGCCCCCGAGGGCATCAC	False	True
4	116794079	116794874	CGACTGGCCCGTGGTGACCGTACCTGTGA	True	True
4	116831051	116831157	CCCCTCCCAGGTGAGC	False	False
4	116833695	116834004	CCCCCCCCGCCCTCTCC	False	False
4	116875925	116876114	GGGGGAGAGGTGC	False	True
4	116879744	116880489	ACACACATATATACAG	False	True
4	116923769	116924306	AGACGGAGCCCCGGCTGACCGAGGGACCCAGGCGGGCCGGGCGGGGAG	False	True
4	116948763	116950047	GAGCCACGGCTACTGAACCCA	False	True
4	117029657	117031165	CACACCCACACCCATGAGCGTCCAGGAGAGCATA	False	False
4	117065798	117066086	GGGAGGGGGAGCTCTGGGGGGGCTCA	False	True
4	117124779	117125363	CCGTCCGTCAGTCAGCGCTCCCTCCCCTCGGCCGGTCTATCGGC	False	True
4	117157206	117157668	GCACCCCGAGCCCGTCCCA	False	True
4	117190806	117191374	GGAGGGAGGGGA	False	True
4	117217079	117217243	CCCAGCCCTCCGCCCATCTC	False	True
4	117290848	117291018	ACCTGGGCCTCGGTGTGACCACGTACAGATA	False	False
4	117297642	117298057	CACCCCAACCCCGACCTCC	False	True
4	117320227	117320386	CCCAGGGAGTCGTCCCTCACCCCCACCGCT	False	True
4	117396269	117396781	TGGCGGTGTGTCCCCTT	False	True
4	117476341	117476506	TGCCCTGGGGGTGTCTGTC	False	False
4	117519830	117520168	GGGGCAGGGGCCCATGGAA	False	True
4	117551082	117551312	GAGGGGAGGAGGGAAGGGGAGGGG	False	True
4	117562443	117562799	TCACCAAGACTACCA	False	True
4	117579219	117580156	CACCCAGGGTCCTCACTGTGGCCCAGAGGGT	False	True
4	117580341	117581098	TGTCACGGAGGCCCTCTCTAGC	False	True
4	117598919	117599091	CACACACACGCACACACACACACG	False	False
4	117602148	117602327	CCGCCTGCCCGCTCCGCTGACGAC	False	True
4	117654870	117655174	CCCATGGCCCCGGGCACCTCCGCTGTCGGGCTGGGCTTC	False	False
4	117721487	117721580	GTGGGCAGCACAGGT	False	False
4	117787224	117787540	GGAGTGAAGGGCCTCTGAGCTGCCACGCGTGATGGTGTGTCTGCCGGGCACC	False	True
4	117797676	117798762	CACACACATACA	False	True
4	117884443	117884557	TGTGTGTCTCTG	False	True
4	117946958	117947068	CGCCCCCTGGGAGGCCA	False	True
4	117959331	117959707	CCACTGTGACCACACCCA	False	True
4	117974675	117974913	AACAGGGCACACCTCAGGACAGCCCCA	False	False
4	117975868	117976018	TAAGAGTGTGTGTATGTG	False	False
4	118011582	118012444	TGGATGGATGGATGGATGGA	False	True
4	118067016	118067672	ACACACACACTCACATACACACACTCACAGACACACACTCACACACACCACATAACACACTCACATACACACACACACACCATATACACACACCAT	False	False
4	118073261	118073435	CCCCATCAGC	False	False
4	118092667	118092898	GAGCCGCTGCAACAGGGAGCCCGAGCTCCGAGACGGACA	False	True
4	118134962	118135194	CACCGGAAACCAGCGCAACATCGTCATATCAGCTA	False	True
4	118136489	118136677	AGGGTCGGCTCAGCGTGCACGCACCCTCCTG	False	True
4	118296127	118296348	GCCGGGCCACGGGGGG	False	True
4	118355914	118356125	CCCCCCTCCTCCCTGGGGAGC	False	False
4	118585434	118586232	CCCCCAGGAGGTCATGA	False	True
4	118592251	118592391	GTGGGGGGCGGGGCCTGGAGGA	False	True
4	118668703	118669446	GGGGAGGGGCTCTGT	False	True
4	118690009	118690563	GCGGTGGGGG	False	True
4	118706995	118707243	CCCCACTATAGACCACAGCA	False	True
4	118717956	118718073	GGGACAGACCACTGAGAC	False	False
4	118720092	118720458	CCCAGTTCAGGTTCATCCTCGGGGGCGGGCCTCCGC	False	True
4	118724456	118724661	CCCGTGTTCCCAGGGGCGTGC	False	True
4	118748460	118748716	GGGGGGAGGGAGGA	False	True
4	118765278	118765519	CACAGGGTCAGGTCTGAT	False	False
4	118766106	118766402	GGCGCTGCATCCTGGCAGAGCCCCAAGGGCTGCAGGGTCGGGAGGGAGGGGCCTGGCTG	False	True
4	118770255	118770335	GATTCAGTGGAGGCGC	False	False
4	118773472	118774759	GTGACCAAGCTCCCGCGTGGCTGACGGTTTCTCTCACAGAATTCCCACAGACTCTG	False	True
4	118776766	118777776	GGCTAGTTACCAGGTGGA	False	False
4	118778002	118778219	TCCTCCCGTCATCCCCCACTGGGG	False	False
4	118787787	118788171	GGTGGGGGCAGGCCCGGGAGG	False	True
4	118814243	118814513	CCCAGAGGGGGAGGGGTGGGGGTCACTGCA	False	True
4	118821426	118821676	TCACTGACCAGTGCGGGAGTGGGGGGGCTCCCC	False	True
4	118834190	118834450	GGTCAGCACACACGCCGC	False	True
4	118869641	118869976	GGGGACCCCGGGGGCTGAGA	False	True
4	118893905	118894293	GCCCCCAGACACTCCCACAGCAGAAGCCTCCCCCAGGG	False	False
4	118902321	118902592	CCTGGGCTGGAAGGGGCTCAGACACCCCCTGGAACCAGCGCTCAGGCCTGCAT	False	True
4	118910636	118910890	GTCCCCTGACCTCCCTATAGAGT	False	True
4	118967101	118967343	CTGTGGGTACTGACCATGCAC	False	False
4	118982152	118982708	TCCAGGCCCTCAGTGAGGCTGCGGGCACTCAGCCAGGCCGTCCTGACCCCTGACGTCACCCC	False	True
4	119002861	119003344	GTGACCTCACGA	False	False
4	119017439	119017605	CCCCAGGGGTCACCCTGGCCCCCT	False	True
4	119024011	119024182	TGCACAGCCTGCGCTCCCTCGTCACCC	False	True
4	119027198	119027538	CCAGGGAGTCCTGGGAGGCGGGGCCTGGAGAGACT	False	True
4	119045875	119046310	CCATCCTTCATCCAT	False	True
4	119065761	119066086	ACCACCTCACACTGTTACCGTGCGTGCGTGCGTGCGTG	False	True
4	119084038	119084227	CCCCTCCCCCTGGATCCCCCAGACCCCG	False	True
4	119085537	119086425	GGTGTGCACACACACCCCTGCGGACACAGACACTCCCCG	False	True
4	119087655	119087817	CACGCCCTCACCTGAC	False	True
4	119090205	119090358	ATACAGGTGTGCGTGTAGAC	False	True
4	119092883	119093369	ACACGTGTACTCACACACGTACACAGATACAGACACGGAAACACGCACACGACACACAAACACGGGGACACACACATGTACCCATGGACAC	False	True
4	119098939	119099649	CACGCGTAACTGTGACACATGTGACGGGAGCACAAT	False	True
4	119128143	119128398	GTGTGTGTGTATCTGT	False	False
4	119140758	119141079	GGAGGGGAGGGAGGAGGAGTGAGACCA	False	True
4	119145845	119146083	TCACCAGGCTGCCCCCCACACA	False	True
4	119157795	119158000	GCCCTGGGTCCACGG	False	True
4	119215995	119216157	CCCACCAGGGAGGAGC	False	True
4	119216984	119217207	CACACGCCCACCTCCGGG	False	True
4	119220207	119220388	GGGGAGGCAGGCACCATGGGCAC	False	False
4	119222411	119222870	AGGACAGCACGCGGAGCACAGGG	False	True
4	119223682	119223904	ATCTCCAAGCTGCTGAGAAGGATGCTTCAATGTCTTCAG	False	False
4	119230527	119230900	CGAGCCGGCCCGCGGGAGGTGTGACCGCCGCACGGGACCTCCTCTGACC	False	True
4	119253062	119253157	GAGGGCGTGTCCCAACA	False	False
4	119265985	119266250	GTGTGAGCACAGTCCCCTGACCCCCCCTGTCCATGAAGGCA	False	True
4	119269354	119269600	CGCCCCCAGGGCACGGCCA	False	True
4	119283003	119283772	CACCAACACACAAACA	False	True
4	119286696	119287070	CAGTGTGAGGAGACGGGGCCGTGGGGGCCCCCGACTCACCCCCTCTGCCCACTCGGGGTGCTCAGGGAA	False	True
4	119291907	119292124	GGGCTCGAGGGGACAGGAGAGGGGAGCACCCCAGAG	False	False
4	119298213	119298807	TCACACCTTCCCTCCCCAGGGCGTGCACAGTGC	False	True
4	119302847	119303251	CAGAGAAGTGTGCACAGGCTGATCACAACCCTGGGACCCTCTCCCTCACCACCAACAGT	False	True
4	119303603	119304604	CAGGACCACAGACTCACAGCTGAAGTCTTGGGGGGCGGGGA	False	True
4	119313267	119313580	GGAAAGTTCTGGAGGTCAG	False	False
4	119335365	119336474	AGACAGAGCACCTCACAGCACCCGCGCTCGCCACAGGAGAT	False	True
4	119344748	119345392	CCTCACACCCTCCGTGTGGAGAACGTC	False	True
4	119373647	119374096	CACAGTCACACACGCAGACCCGGGGACCTCCAGTCACGTGTCGTTCCCACACAGT	False	True
4	119408034	119408502	TCAGGGGACCCTGCCCGGTG	False	True
4	119453774	119453941	GGAAGGGCGGGAGCAGACCCTGG	False	False
4	119503338	119503395	TTAATATAAC	False	False
4	119546908	119547253	TGCCCCTGGACCCCCCACC	False	True
4	119567732	119569341	CCCAGGGCAGTTCTGTC	True	True
4	119576936	119578943	AAGGGCTCCATTCTAGTGGGACATTCTACCC	True	True
4	119580361	119580474	CATACAAATGTTTACC	False	True
4	119612752	119613052	CTGGGGGCAGAGTGGGGCGCTGTCCAGGAGCTGGGGTGGGGGGCTGTGT	False	True
4	119639373	119639926	AGGGGAGGAAGGATGAGG	False	True
4	119694993	119695348	CCCCGAGACCAGCCCCGAT	False	True
5	79125	79301	AGAGGAGACCTGACTCCCCTGCTCAACTCG	False	False
5	189503	189891	CCACCCTCCCA	False	False
5	190286	190606	GGAGGATGGTG	False	False
5	2534044	2534122	AATGATTATAC	False	False
5	2862058	2862164	TTTGAAGTAGAAAAT	False	False
5	4137616	4137746	ATATGTATAT	False	False
5	4141075	4141794	TATAATATAT	False	False
5	4935381	4935606	AAGAGGAAGAGGAGGAGGAGGGAG	False	False
5	5032847	5033152	AGGATCGGCTCCTTTATGGATTCCACCACAGGGGTCC	False	True
5	5574931	5575001	GGGTGCGGATGC	False	False
5	5603011	5603686	CTGAGGTGACTGGGCTCTCCTCAGGCTCATCCTGTCCCCTCTCTCTCTAAACCCCATGAGA	False	True
5	6201323	6202060	GACAGTGGGGGGTCCTCTCTGGCTGT	False	True
5	6388460	6388542	GTTAAGGGTCATGG	False	False
5	6709971	6710293	TTATATATAATATA	False	False
5	7208499	7208894	GTACAGTTAGACAGACTCAGTGAGAGACGGGAGAGGGGTAAAGG	False	True
5	8396030	8396268	TATAATTTATATAT	False	True
5	8773765	8773840	AATAGTATATTAC	False	False
5	8780502	8780699	ATATTATACAATATTTATTGT	False	False
5	8920959	8921045	TTCACTTTCACTT	False	True
5	9262190	9262545	GTGAACTTCCAGTCCTCTACCACTATCAGGAGAGACAGCCTCCTTGTTATTAGGCCTTACAGCGAGGACTT	False	True
5	9312105	9312159	AATTTCTTAA	False	False
5	9539672	9539979	CCTGGGCTCTAGGGCA	False	True
5	10665727	10665804	CACACACATG	False	False
5	11446178	11446301	AAGTATTAGTTTC	False	False
5	12337071	12337562	CAGCCATTGGTCAGGGCCCCGTGTGCCCCCCCCCAAGTGAGGGACTGTTAATGAGTGACCGTTGGTGGTCCTGCC	False	True
5	12642985	12645900	CATGTGGACTCTCTAGTTGTGA	False	True
5	14105045	14105173	ATATAATTATATATATTT	False	False
5	14518760	14518921	ATATTTACTTATT	False	False
5	15345448	15345557	TTATTATTTTTTATT	False	False
5	15538949	15539124	CTCTTTGATCA	False	False
5	16819548	16819724	ATTTTAGGAAATTTCCCAGGAAA	False	False
5	17163062	17163162	TAATTACATA	False	True
5	17607829	17608004	TATACCACTGCTGTGG	False	True
5	17882375	17882606	GGACACAGCTAACCAAATGACGCGCAC	False	False
5	18169989	18170281	TATATATATATATATACATGTTATAACCTCCATTGTGTGTGTGTGTG	False	True
5	18389916	18390001	ACAATTGTTAAAG	False	True
5	18809013	18809116	GAAATGAAATGAAAAAAT	False	False
5	18957976	18958027	TTTCTAATAA	False	False
5	19205293	19205396	AAATTATATATTTAAAAAG	False	False
5	20575117	20575368	TTTTCTTTTGTTTCCTGATAGTTTATAGAATTTATAAGAAGAATTA	False	True
5	20966391	20966480	TGGTATATAT	False	False
5	21054586	21054662	TTAGATCTGATGAT	False	False
5	21488183	21489052	TGGCATGTACACTGGATCA	True	True
5	22640674	22641039	ATGGCACTGTTCTTTTTTATGGCTGAGTCATATTCCAGTGTGTGTGTGT	False	True
5	23035273	23035353	CAATAAAAAATAAATA	False	False
5	23895800	23896119	AACACACACACACACACCTGGCTGCTATTGAAGCCGAGCTG	False	True
5	24570669	24570833	ATATATAATGTATATTAATTA	False	True
5	24571383	24571678	ATATATATATGT	False	False
5	24745945	24746057	TATAATATATA	False	False
5	25216313	25216511	CTTTCACTGGGAGCATCTGTG	False	True
5	25246513	25246658	CTCCCGCCAGCGC	False	True
5	25290475	25290601	GATGTGGTGGGAGCAGCCGTG	False	True
5	25887341	25887438	GCAGAAGGGGGCTTCAGG	False	False
5	26093612	26093753	CCCTCCCCACCCCTCCTCCCTT	False	True
5	27137385	27137485	GGTGGCTTTGGAGGAGCT	False	False
5	27142403	27142573	AGCGGCTTCGGCGGCGGC	False	False
5	27188912	27189036	GGCTTTGGTGGACCTGGT	False	False
5	27206150	27206256	CATCCATCCACCCATT	False	False
5	27228058	27228213	GGTGGTGGTTTTGGG	False	False
5	27372626	27372702	GTGGCCTGGGCG	False	False
5	28569409	28569520	GGGGGTGGGGGGG	False	True
5	29265280	29265331	TTGTTGTATG	False	False
5	29559684	29562039	CTCACCCCTCAGCAGGTCCAGGCACTAGGGATCACT	True	True
5	29778714	29779026	TTCCCAGTCATTGCGACAATCAAACACTTTCACCTT	False	True
5	30006852	30008030	ACACACATCACACAC	False	True
5	30024764	30024844	AGTTATATATATATAT	False	False
5	30199835	30199984	ACACACCATCCTTAAACAC	False	False
5	30767506	30768222	TGAGGAGTCGCCACTGTCCCCACCACC	False	False
5	30768347	30768879	GCCTGTCCCCCGGCCTGAGGAACCAC	False	False
5	31316496	31316572	TATTTAAATATATAA	False	False
5	31766218	31766297	TAAAAATAAA	False	False
5	33142701	33142797	AGCAAATTAATCGAATCCA	False	False
5	34107771	34107838	GCATTTAAATA	False	False
5	34213614	34213690	AGGTCTCAAAAA	False	True
5	36066819	36066922	ATAATTATTAT	False	False
5	36444117	36444340	TGTGGTATGTG	False	True
5	37255297	37255356	AAAAATAAAA	False	True
5	38317906	38317986	AACTATTAAAT	False	False
5	38375946	38376504	CAACTACTGAGCCCAGAACCA	False	True
5	40459239	40459309	TTATATCCTGAGA	False	False
5	40537852	40538000	TATATTATATATAATATAATATATA	False	False
5	41115129	41115249	TTTCCTAAGGGAAAATCTATTAA	False	False
5	41861438	41861517	ACATTTAAACTTTAA	False	False
5	42278949	42279038	GTAAATAAGCATCA	False	False
5	42408916	42408979	AATATCTCAAT	False	False
5	42683536	42683679	TAAATATTATA	False	False
5	43076529	43076624	TACTCATTTTTTAAGAAAA	False	False
5	43243031	43243166	TACTACATTAGTAGTAAGATATTAC	False	True
5	44111571	44111644	ATTTATTTTT	False	True
5	44349792	44349944	ATATTTATTGCATACA	False	True
5	44398434	44398492	TTTATTTTATT	False	False
5	45029860	45030068	GGTAAAAGATGAGGTGATCAATCGGGAGAAGTGTTCACC	False	True
5	45399796	45399927	TATAAAACTACATAAAG	False	False
5	45948872	45948979	AAATAAAAATA	False	False
5	46696295	46696399	ATATATGTTATTACATA	False	True
5	47575830	47575899	GGGGCAGGACA	False	True
5	50314260	50314467	TTTTATAATATAAA	False	False
5	50378991	50379106	TATTTTAAAATACTATTA	False	True
5	50532167	50532235	AAAATAATAAATA	False	False
5	50672560	50672958	GTGTGTGTGTGTGTGTGTGTGTGATGCCCGGAGCAGAGGCTCCCTCTTCTCAAAGCCCCTTGCCACC	False	True
5	51296022	51296120	ATATATATCCCATATTAT	False	False
5	51680832	51680890	TTTAAACTAAA	False	False
5	51896533	51896617	ATATATATAGGTCC	False	True
5	52747119	52747205	ATTATATAATATATA	False	False
5	52947043	52947274	TATAGTATAT	False	True
5	52966685	52966759	CATGTTATTAA	False	True
5	53847572	53847645	AAATATTAAA	False	False
5	54663301	54663425	TGTAACTATTGTTTACTAC	False	False
5	56018300	56018361	TCTCCAGGGGA	False	False
5	56738464	56739440	CTCCATCTCCCAAAAAAGCCCCAGCTAGCCCACCTCCAAAGGGAGACTCCACTCCTCCACCTGTGACTG	False	True
5	57293361	57293426	GAATCCTACAAA	False	False
5	57638104	57638175	GAGAGAGGGAGAGG	False	False
5	58168131	58168198	TTCTTTTCTTT	False	True
5	59028558	59028662	TTATTATTTATA	False	False
5	59786710	59786816	TATATATATATAA	False	False
5	59818979	59819092	ATATATATATATTT	False	True
5	59879565	59879679	TATATATAATGA	False	False
5	60956456	60956852	CTCCACTTAGATGTTCATTAACTGACTGCTCCCACTCCCCCTTCTCGTGCCCCATGCCCAGACAAG	False	True
5	61350918	61350983	GGACTTCATCTA	False	False
5	61924463	61924563	ATATAATATATAATC	False	False
5	66082404	66082488	TTATAAAGAGG	False	True
5	66344975	66345088	AATTATATATATT	False	False
5	66713138	66713225	ATCTATTTTTT	False	False
5	66917602	66917665	AAAATATTAATG	False	False
5	68016227	68016804	AGTAGATGCGGCGCTCGGGCTG	False	True
5	69302870	69302985	ATGGATGGATGGATAGAT	False	False
5	69496920	69497035	AGGAAAACTGGTGAAACCCA	False	True
5	69982535	69982975	ACACACCACACTCAC	False	False
5	70594483	70594611	AGACCCTAAACAATAAACATA	False	False
5	71180442	71180562	GCCAGGGTGTGCAAGAT	False	False
5	71455254	71455335	GGGGGGGGTT	False	False
5	72344985	72345206	ATGGATGATGGATGGATGGATGGATGGATGGATGAATCA	False	False
5	73135951	73136055	AAGTAAAAAA	False	False
5	73190723	73191005	AGTCACTGATCTACTAATCAGTACCCTCTCAGCAGGAATC	False	True
5	73346371	73346769	CTGTGGGAATAC	False	False
5	73459491	73459830	CCTGACAGACC	False	True
5	73598289	73599095	GGGAGGGGAGCCCAGAGTGAGG	False	True
5	73666944	73667125	CCATCCATCCATCTGT	False	True
5	73688965	73689138	CCATCCATCCATCCAC	False	False
5	73918159	73918213	ATATATATAA	False	False
5	75807166	75807291	TGCCTCCCCACCTGACCCT	False	False
5	75820751	75820955	CACACACATGCCTGTG	False	False
5	76092515	76092701	ACCACAACTACAGAGGAGCCCCCCT	False	False
5	76093491	76093669	GAGAGGAGCCCCCCTCCACAACTC	False	False
5	76095755	76095902	CACAACTAGAGAAGAGCCCCCACA	False	False
5	76097746	76097946	TAGAAAGGAGGCCCCCCAACCACTAA	False	False
5	76098364	76098557	GCCACAACTAAAGAGGAGTCCCCC	False	False
5	76098857	76098979	GAGAGGAGCCCCCACCACAACTC	False	False
5	76099186	76099344	AGAGGAGCCCCACCACAACAAG	False	False
5	76478565	76478665	TATTATTATATATTATA	False	False
5	76664957	76665037	AAATATAAGT	False	True
5	76740478	76740619	ATGGGCAGCTATCTGCCAATAAA	False	True
5	78823158	78823239	TATAACAAAA	False	True
5	78875416	78875517	TTAAAATATA	False	False
5	79715753	79716145	CATATGGTACATATGGTACATATTTTGAGCACCCACTTTGTAC	False	True
5	79759187	79759421	ATATTTAATAGTTATATATCT	False	False
5	80534141	80534250	TTTGTATATATATA	False	True
5	81568478	81568535	ATTTTATATA	False	False
5	81813539	81813629	AATATTTATAATAA	False	True
5	82196994	82197072	TATACAAAGTAAAA	False	False
5	82658417	82658487	TAAATATTTATTT	False	False
5	83442503	83442568	TAAATTTATTA	False	False
5	83753291	83753363	TAGGATATATAC	False	False
5	83878510	83879905	AAGAGATTTTAGCGCATTAGGGGAGTCTCACTGTATGAGTGACATCATTAAAAGGAGTAACACATGACTTTTCACCGAATTT	False	True
5	84973895	84973966	ATCATGTGAATA	False	False
5	85218109	85218181	TTTGATAATATA	False	False
5	85681739	85681861	CCATGGATTAACCCCATG	False	True
5	86669479	86669640	TAATCATATATATTCTAATTATATATA	False	True
5	86720068	86720212	TTTTATTTTATATAT	False	False
5	88015221	88015897	TGGTGGTGATGA	False	True
5	88251281	88251367	ATATACACACACAC	False	False
5	88336933	88337024	AATATTTAACTACT	False	False
5	88458580	88459493	ACATACAGCCTCTAC	False	True
5	88788749	88788850	TATACAATAATATACAA	False	False
5	88829636	88830109	AATTCATACTGGAGAGAAACCTTATAAATGTACAGAATGTAGCAAAGCCTTTATCCGTTACTCACATCTAACCGAACATCAGCG	False	False
5	89378569	89380019	TACTTAATATATATTATA	False	True
5	89394003	89395727	CTGACTGTATAACACTATATATATA	False	True
5	89990667	89990822	TTATTATATTAC	False	False
5	90676996	90677101	CTGCGGTCCATGGTCACGTCT	False	False
5	90798714	90798831	TATATTCAAT	False	False
5	90993321	90993383	ATATATTTAA	False	False
5	91404253	91404792	CCGAATTGTGCTTAGGGCTGGTGAGAGAAGGAGTGGAGAGGTGACTGTGAAAGGCAGAGTTGAAAGCCAGGACTCTG	False	True
5	92104185	92104260	ATAGTTTGTAGCC	False	True
5	92658137	92658293	TGGTTTACTAGTTCCCTCTTAGGGCAAGCCT	False	True
5	93598923	93598998	TATATTATAAATA	False	False
5	95176616	95176771	CCTCACCTGGTCCATACC	False	True
5	95177573	95177712	CCCCACCTGTCTGCCAGCA	False	True
5	95221708	95221858	CCCATCCCTCCCACACACACCCT	False	True
5	95424747	95425037	CAGAGGCTGGATCAC	False	False
5	95447358	95447464	CTAAAAGTTACTAAAAGTTA	False	False
5	96131293	96131697	TGTGTGGTGTGTGTGTTGTGTGTATGTGTGTAGTGTGTGGTATGTATGC	False	False
5	96247401	96247520	GATGCAGGGTTATGTGATAT	False	False
5	97195319	97195403	ATACTTTAATAGC	False	False
5	97313383	97313567	GTGGGCCCTGGGCTGCA	False	False
5	97340027	97340227	GGATGGGCAGTGGGGGATGGAGGGAT	False	False
5	98021821	98022062	AGGGGAAGAGGAGGAGGGG	False	True
5	98316730	98316886	GGTTCTTTACCT	False	True
5	98366691	98366800	TATTATAATATAACAATAA	False	False
5	98385367	98386066	GAGTCAACAACTGGCCTA	False	True
5	98486211	98486489	CATCTGGTGGGGGTGGTCTGTGATGAGGTTTAT	False	False
5	99049147	99049274	TTTACTTTAT	False	True
5	99885136	99885229	TATATATTATATAATATA	False	True
5	99885359	99885499	TATATATTATATATATATATTA	False	True
5	100183626	100183725	ATACTATGTATACTATAAC	False	False
5	100229472	100229619	TAAGTAATAACTTAA	False	False
5	100540577	100540651	TATAGTAATAA	False	False
5	100625911	100625985	TATAGTAATAA	False	False
5	101701798	101701882	AATAAAATAAAATAA	False	False
5	101980555	101980617	TGTGTGAGGG	False	True
5	102433491	102433634	GTAGGTTGTAGTCCCTACAAAGAGTAG	False	True
5	102478009	102478279	ATGTGTGTGTGAGGGTGTGTGAAGAGTGTGTGAGG	False	True
5	102865799	102865901	CTCACACACTC	False	True
5	102871893	102871974	TGCGTGTGTGTGTATA	False	True
5	102901712	102901818	CCCTCACACAGCCACACACA	False	True
5	103002809	103002986	CTCACACACTC	False	True
5	103085440	103085586	CTCACCCTCACATACTC	False	False
5	103238207	103238447	ACATACACACACACACACA	False	True
5	103273979	103274481	CTGGAGGAGG	False	True
5	103327482	103327595	CCACCCCCACCG	False	False
5	103327763	103327972	GCCACCTCCACTCCCACG	False	False
5	103328426	103329305	CCACCTCCATCTCCACCC	False	True
5	103516455	103516606	TTATTTATAAATAAATCTATCAATAAA	False	False
5	103723781	103723866	TTGCATTGAGTTT	False	True
5	103788472	103788761	TGTGTTTATG	False	False
5	103788930	103789062	CAGGAGCAAGGG	False	False
5	104048803	104049731	CTCACTAGTACCTGGCGGGGC	False	False
5	104096399	104098072	TGTGTGTGTGAGTGTGTA	True	True
5	104279486	104279708	ATTCACCTGGGGCTGCAGTGCCGGCCCACCCTCCATGTGGACC	False	True
5	104324178	104324599	CATCTCCATCTCTACCTG	False	True
5	104333877	104334038	CAACCAATCAACCAAG	False	True
5	104540579	104541125	GGTGTGGCGGTCGTGTGT	False	True
5	104542241	104542292	GTGTGTGTAT	False	False
5	104786735	104787043	ATTGATTAGGGATGTCTACTATGTGCAAAGAAGTGACAGTGGAGAAGGAGTGCTGTG	False	True
5	104891785	104891911	CCTGGGAGCACTGGTGGGAGCA	False	True
5	104924674	104924881	GAGCCCCGCCCCCACATGTGATCACA	False	True
5	105118932	105119608	TCTCCCCCTC	False	True
5	105319208	105319423	ATCACCACCATC	False	False
5	105486058	105486451	CAGGGCTGTGACAGTCACCTCGGGGCTAGGAAGGCTGGGTAGGACCCGCAAGTCAT	False	True
5	105570631	105572610	CTGACACCTGTTCTCCTCTG	True	True
5	105738904	105739282	GAACAGGAAGTGCTAAATGGA	False	True
5	105955401	105955469	GAAAAGAGAA	False	False
5	105992158	105992482	GATGGTGGAGAAGA	False	True
5	106057231	106057373	ATAATAGATAG	False	False
5	106241353	106241510	TGGATGGATGGA	False	False
5	106293165	106293365	TGGGGTGCAGGGAACC	False	False
5	106566182	106566681	TGGATGGATGGATGAATAGATGTATGTATAGATGGATAGATGAATGAATAGATGGA	False	False
5	106592985	106593798	AACCCGCTCCAGTATTCTTGCCTGGGAAATCCCACAGACAGAAGAGCCTGGT	False	True
5	106617263	106617362	GTCCCCAGCTCCCTCTCTG	False	False
5	106679855	106680052	GCGGCCACGAGCAACAT	False	True
5	106732870	106733903	ACACACACATATACACAC	True	True
5	106962192	106962254	ACAGGGGTTTA	False	False
5	106999466	106999740	GCCCTGAGACGGGCACAGAGCTGAGTTGCTGCC	False	False
5	107025886	107026060	GTGTGTGTGTGTGTGTAGAGAGGG	False	False
5	107120884	107120954	CCCCACGCGTGT	False	False
5	107140951	107142542	ACACACACACACAGGGAATGACCCCCACCA	False	True
5	107154151	107154602	CCCACACCCACCCCTCCGTCTCCGATCACAAAGGAGGGAGGCCCCCCGCCACCCCCAGGCCCCA	False	True
5	107184665	107184871	CCCCCGCCCC	False	True
5	107258972	107259127	GGTGAGGGTGAAGGGCAGGGGGAGCAC	False	True
5	107307038	107307367	GTGTCCCGTGTCACCTTCCACGTCACCTGTTACACGGGTCAGCGCA	False	True
5	107483626	107483732	TCACACAACTAGTAAGCAGG	False	False
5	108088161	108088376	GGGATGCAGGGAGGAG	False	False
5	108101319	108102547	AGGGGGACCCCTCACCTCAC	True	True
5	108235907	108236061	ATGATGTCACATGGAATGG	False	False
5	108238698	108240007	GTGTGTGATGT	False	True
5	108432448	108432598	TATCCTGTCTTACCCCTCCTGGTG	False	False
5	108437489	108437753	GGATGCTCCTCCTGG	False	True
5	108444062	108445950	TGTGTCTGTG	False	True
5	108488029	108488842	CATCCATCCACC	False	False
5	108604106	108604955	TGTGTGTGTGTGAGAGAG	False	True
5	108615453	108615999	GTGGGCCGTGTACACTGGGAGGCAGGTG	False	True
5	108663271	108663790	GGTGATGATGAT	True	True
5	108679993	108680125	CAGCCGGGGGACAGACTCCGAGGGTC	False	False
5	108715330	108715900	GGGGTCTGAGGTGAACCCCTCA	False	True
5	108747236	108747456	CAGACCCAAGGAAGACTAACTAGTTCC	False	False
5	108762854	108763123	GGGCACAGGTGAGGGCA	False	True
5	108817497	108817755	GAGTGTGGCTGGTGTGCAGTTG	False	False
5	108841434	108842547	GAGGCACACCTACGCACCCGTGATCACGCTGCGTTTGGCGCGCC	False	True
5	108881645	108881813	GAGCCCCCTCCCCACCA	False	False
5	109165184	109166914	GTGTGTCAGAGGCTGTGTGTGTGTGGTGG	False	True
5	109173139	109173691	GCTGACCCTCCAGGCGCAG	False	True
5	109204627	109205121	TGTCCGCTGCATAACACA	False	True
5	109231644	109232184	CCCTCCCCATCCTCCCTGATGTGCTCAGAGC	False	True
5	109357151	109357643	GAGCTGGTGTCTGGTGACGTCAGAGCCCTCTCCTCTG	False	True
5	109720640	109720938	TCAATGAAAACCAGTGAACGGGAGTTATAGCATGTAT	False	True
5	110118986	110119124	CAGCCCCGCCCTCTCAT	False	False
5	110397825	110398078	ATCCATCCATCCATCTTC	False	True
5	110428451	110428544	AGGTTCTGGCCCGCCCCA	False	False
5	110862572	110862981	GGAGAGTGGGAGCTGGGGGCTAGG	False	True
5	110872654	110873097	CTGGTGACTTAGCCCAGTGCTCAGCGTCT	False	True
5	110988637	110990685	GTGATGATGGTGGTGATGGTGGTGGTG	False	True
5	111037479	111038654	GTGTGTACATGGGGGTGTGCACATGTGGGG	False	True
5	111327009	111327333	CACATACACACA	False	False
5	111341887	111342003	ATACACACAT	False	False
5	111748388	111748636	TGGGTGGGGCGACACCTACT	False	True
5	112403222	112403322	TCCTCCTCATCCTCA	False	False
5	112470475	112470809	TCCAAGAGGGACTGAGGTCCGCCCTGTGGAACGGGCCTGGGCACTCGCATCTCGCTGGTGTTCTCC	False	True
5	112479378	112480157	CTCAGGTGAGGGCTCAGGTGGGGG	False	True
5	112634287	112634902	CTGTGTGTGTGT	False	False
5	112926030	112926181	GATCTGTGTTGCTGTATGTGG	False	True
5	113000903	113001189	CCAACCAGGGGATATGGAAC	False	False
5	113224190	113224521	GGAGGACCCTCCGGATGGGCAGGGAGCACTGTGAG	False	False
5	113226068	113226419	GGGAGGGGGAA	False	False
5	113305293	113305469	CCCCCACACCAGGGTCCCGC	False	True
5	113308674	113309348	CCTGTGAGCCCGGGGGG	False	True
5	113407692	113407886	TCTCTGGGTAATGCCCGGGTGGCAGCAAGGG	False	True
5	113613939	113614535	TTGGATTACTTGGATTACTGGTTAACCGTTCA	False	True
5	113977313	113977607	CCTACAGTCCCC	False	True
5	113996998	113997348	CTGTGTCCGGCCTCCGACTCTATCACGGAGCACGG	False	True
5	114000672	114001057	CCCAGCGCCCAGGACAGG	False	True
5	114001828	114002397	ACACACGTGAGCTCGCACACATGTGCACGCACACACACAGACACACACAGGGCATGTG	False	True
5	114050117	114050415	TACACAACTGCCTCGGGGCCAG	False	False
5	114079907	114080457	AGAAACACCAGATACATGCACGCATAGAGATGACCATGTGAACACACAGCAAGAAGGTGGCCATCTGCA	False	True
5	114170746	114171909	GGGGCCGGCATGGGGTCCTGGGCTGGTCTGAGGGGCTGAGTGGGCTCCTGGGCTGGTCTGA	False	True
5	114204032	114205614	CCTCACTGCCATCTGTCT	True	True
5	114246293	114247395	CATCCACCATCCATCTATCTATCCATCT	False	True
5	114306008	114306532	GGTGACACGGCACACGGGGAGCCCGTGCA	False	True
5	114345315	114348469	CTGGGGTCTCCTCACCCTGGGGTCTCCTCACCCTGGGTCTCCTCACC	False	True
5	114438908	114439128	CCAGGGACCGGGTCCCGTCCTCCTCCGCAC	False	True
5	114445232	114445326	TGGATGAAGGA	False	False
5	114530632	114530827	ACACACCCCTCAGG	False	True
5	114691630	114692243	CTCTCTCTAGGCCTGGTTGCAGGCTCTGTGTGTGTGTGTGTGCTCACATGCTCT	False	True
5	114754405	114755503	GTGTGTGTGTGTGTGTGTCCGTGTCCGTGTGTGTGTCC	True	True
5	114806789	114807231	GGGGGTGGGGTGGGAGGGACAGGGGTCT	False	True
5	114827429	114827759	CCGGCACACAGTGGGTGCTCAGCAGGTTGACTGA	False	True
5	114830708	114831053	TGTCCACTGGGACTCACCTCCTAATGGTCCACCCCAGCCCTGG	False	True
5	114892396	114892704	GCCAATCAGGGGCAGGACAATGGTCCTGTGAAGTGAGGACTTCA	False	True
5	115022780	115022928	TGGATGGATAGATGGATGA	False	False
5	115178956	115179199	GACCTTCACCCACCTCCCCCACTTGGTGAACTCCTACTCATCCTTCAA	False	True
5	115205151	115205414	AGGGGGTGGGGAGGGAAGGGGGAGCA	False	True
5	115324536	115324885	GAGATGCTCCTACCACTCA	True	True
5	115344708	115345050	GTGGGTGCACAGCAAGTGGGCACGTAGTAGGTACACAGCAGAGGCAGGCACATA	False	True
5	115379466	115379921	AGCTCGAGGTGTGTCCGTGTGTGCACGTGTGTCAGCAGCAGGAGCTTGGCGGATGCGTGTTGAGTAGCACGTCTGCACTCACAGTTTATGG	False	True
5	115400643	115402469	CTGGGGTATCTCAGGTCCCAGTGACTC	False	True
5	115408578	115408904	GGGCTGGGGCTGTGGCCA	False	True
5	115412000	115413397	GGGTGGAGGGGTGAGGGGGAGCTGGAGGGGCCCCACGGGCAGGGACTACA	False	True
5	115459995	115460244	TCACCTTCATCCCCACCC	False	True
5	115632496	115632730	GCACCCCCGATGGAGACAC	False	False
5	115817436	115817726	GGGCAGAGGGTCAGGCCCCTGGGGGTGCGGTCTGAGGGTCGTGGAGCTG	False	False
5	115900800	115900944	TCCCCCTGGGTGCCC	False	False
5	115935098	115936522	TGTCACAAGAAGTTAGGACC	True	True
5	116158789	116159531	GGTCTCCCCTCATGGACT	False	True
5	116402561	116402767	CCCCCCAGACCCCGGCT	False	True
5	116471477	116471585	CATACGGAAAACGCGTAG	False	False
5	116497744	116499060	TCTTAAAGATGGACAGTGTACACTCAGTAT	False	True
5	116533741	116533895	TTTTCTTGGGGTGCTGGAGAC	False	False
5	116590496	116590716	CCCCAGCGCTGTGCAGAAGGGGCTGGGTGATGCCCACCCTGCCT	False	True
5	116649619	116650100	AGGGCCCGTGGGCCAGGGCAGAGTTGGGACAGGCGGTCAGACCTGGGGCAGGG	False	True
5	116652490	116652659	GCCTGCAGTGCCACCTTCTCCTGGGCACT	False	True
5	116666068	116666283	TCCATCCACCCACCCA	False	False
5	116667942	116668067	AGAGCCACGCCCCCG	False	False
5	116677533	116678004	CAACCCTGGCTAGCCACCCTCAGGCTGGTTAA	False	False
5	116697142	116697322	TGACGCTGAGCCCACCCCGCTTCGTCTG	False	True
5	116730891	116731012	AGGGCCCGAGTCACCCCC	False	True
5	116755256	116755443	TTAAAAATAAAACAGAAAACGAAATCTAATAATTA	False	True
5	116761621	116761812	GGACACGCCTGAGGTCCCC	False	True
5	116767094	116767179	TTTACATGTAAAT	False	False
5	116832524	116832661	GGATGCTGGGGGA	False	True
5	116863361	116864183	GCTTGGACGTGGGGGCCTCTG	False	True
5	116885704	116886241	CCTGCGGGGGCCCGGGGCC	False	True
5	116893239	116893463	GTGCTCCCTGAGGGGTGGGGGTT	False	False
5	116896861	116897118	CACCCCCCCGACCCCCACCTGTGCCCCAGGACG	False	False
5	116918505	116918663	CCCCAGTGGACAGACCCGCCCACCCACAG	False	True
5	116997274	116997483	GCCTGGGGCCCTGCTGCGCGTCCTCAGGC	False	True
5	117000578	117000938	GGTGAGTCCCCGT	True	True
5	117017550	117018330	TGTGTGTGTGTATCTC	False	True
5	117039481	117039766	CACCCACGGGGGGACCCCAGACCTCTCCACGGTGGCCGTCCTTCCCGGGAGACTGT	False	True
5	117044518	117044994	CCCAGCACTGCGGCCCCGCGCTCTGGGCACAGGCCCGGTGGCTGTGGTGCCCGCACGTGGA	False	True
5	117048723	117048886	CTGGGCTCTGTGTCAGGGAGGGGCGCGGGGGG	False	True
5	117114195	117114590	GCCTGGCCCGGGCGTGTCCGTCCCCCTGCTG	False	True
5	117121650	117122105	TGGACGGTCCACCTGGGACGTGGGAGCTGTGACTGAGTGTGGGACACGGCG	False	True
5	117151617	117151883	TGTGTGTACGTGTGTGCA	False	True
5	117152122	117152306	TGTGTGTGCC	False	True
5	117167713	117167965	CTCCCCCCAGGGCAT	False	True
5	117214526	117214847	GTCGTCTCCCGGGAGGTGTGTGTCCCCGCCTCGTGGGGGGCTGTGCGCTGGG	False	True
5	117237933	117238313	TGACCCTAAGCTCCCGACCCTCCCTCCACTCGCCTCCTGCAGCCACAAGCCTG	False	True
5	117261352	117261948	TTCGCCTCTAACTCACCAGTTTGGAT	False	True
5	117353798	117356810	TCCATCTCCATCTCCATCTCCATCTCCATCTCCAGC	True	True
5	117368206	117368389	ACACGCAGGGGT	False	True
5	117396960	117397020	CCCCTCCCCTCC	False	False
5	117442536	117442747	TCCCACCCCTTCCCACGTGTCC	False	True
5	117577642	117577782	GGTATACCAGATGTACCTGCAGA	False	False
5	117665008	117665195	CTCACCTGGGCCCTTG	False	True
5	117736592	117736755	CCTGGGTCTCC	False	False
5	117767028	117767299	CATTCTCCCCACCACAAGC	False	True
5	117775074	117775393	TCCCAGTCAAAGCTGATCTTCCTGAACCTGTGGCT	False	True
5	117797828	117798713	CACCACCATCACCACCTTCACCACCATCAC	True	True
5	117843139	117843410	GGTCAGTGCTCAGCAGGGGTCTG	False	True
5	117931118	117931500	GCGGGGCGTCTGAGTGCCCGGGCTCAGCCCCCACAGCCCCGCGACTTCTCCCTGAGCTCTGGA	False	True
5	117945598	117945959	CACACACACACACA	False	True
5	118069360	118069480	GACACTCCTCCCCT	False	True
5	118097597	118097907	CCACACCAGCGTCCAGAGCC	False	True
5	118175297	118175544	GCAAACACACACCCTTCTGAACCAATAGCGGGCACTCCAGA	False	True
5	118191653	118192211	CTGATGGGGTGGCTGTGGGTCTCGTC	False	True
5	118196086	118196335	CCCTGGACAGGTGGGACA	False	True
5	118196606	118197338	CACACGTGCACACATGCCCTGGCTCACCTCC	False	True
5	118211847	118212994	TGTGTGTGTT	False	True
5	118218556	118218892	CTCAGACTCAGAAGCAGTCTACTTTCTC	False	True
5	118235766	118236401	TAAGAGGACACCGCGCCCCCACCCCGACCTGCTTGGCTACATCCCTCTTACGGGTTTC	False	True
5	118242936	118243232	TCACTGACTGTCTATCTTGTGTAGAGGAGCATGTTCCCCCCCTCCCCCTTTGGCCA	False	True
5	118254227	118254560	GCGTCAGGACACAGACGGCACGGGGCATCCACGGGAGGAGGGG	False	True
5	118328958	118329630	CCGCCGTGACCTTACCAGACGTGGGGTCCCGGCAAGAATGCCTGGCCGTGGACGGGATGAC	False	True
5	118346338	118346696	TGCCAGGCCAGGGTCCAGGGCAGGGGTCGGCGGCCCCCGCAGGAAGAGCTTCCAGTGGG	False	True
5	118357514	118357700	TCCAGGGGGGCTGGTCTGAGGTCAGACG	False	True
5	118386177	118386307	GGTAGACCTTCCAGGGTTCTG	False	False
5	118433431	118433928	TCCCCCCTCAGCCCCCTCCCCCGGTCCTG	False	True
5	118446035	118446212	CCCCGGGGTGGGATGC	False	False
5	118454463	118454640	TCTGGGGGCTCACCGCCCCGGGACATAT	False	True
5	118478432	118478633	CCAGGACCCTGCACCGGTCTGGACAGTGACCC	False	False
5	118527963	118528562	GTAGACAGGGAGACTAGAGT	True	True
5	118546175	118546336	CCTGGGCCCCCACGT	False	False
5	118546760	118547139	GTCACCCACCCC	False	True
5	118548962	118549058	GGGCGGGGTCGGCGGGAGG	False	True
5	118576007	118577202	CCATCCATCCATCCATCCATCCATCCACCCAC	False	True
5	118607255	118607369	GCAGGTGTGCAGGTGG	False	True
5	118607964	118608189	GAGCGCCCCCCTTCTCCCCTGGCTCTCG	False	True
5	118613663	118613822	CCCAGGCCCCTCCCACATCT	False	False
5	118634028	118634337	GCTGAGAATGAGGTTTGTAAGATCGGACGCTTACGTAAGAACCGACAGTCTCAAGTCAGCA	False	True
[truncated: 7,567 more rows]
